# Supplementary material for: Effect of lidocaine on salicylate-induced tinnitus in guinea pigs: A focus on the auditory cortex
Source: PLoS One. 2024 Aug 8;19(8):e0306607. doi: 10.1371/journal.pone.0306607 (PMC11309428; doi:10.1371/journal.pone.0306607)
Supplement: S1 Dataset — (XLSX) [file pone.0306607.s001.xlsx]

## Sheet: L control
GP	BW	area	electrod	dot	CF	SP	threshold	Fa	Fb	Q10	lid.CF	lid.SP	lid.thre	lid.Fa	lid.Fb	lid.Q10	sp rate
LC1	590	AI	1	1	3482	1850	40	4000	3031	0.278288	3482	2214	40	4000	3031	0.278288	1.19676
LC1	590	AI	1	2	4000	464	100	5278	3482	0.449	3482	568	80	4000	3031	0.278288	1.22414
LC1	590	AI	1	3	3482	2410	60	4000	3031	0.278288	4000	2818	70	4595	3482	0.27825	1.16929
LC1	590	AI	1	4	3482	426	110	4000	3031	0.278288	4000	476	90	4595	3482	0.27825	1.11737
LC1	590	AI	2	1	3482	5622	40	4000	2639	0.390867	3482	3766	40	4595	3031	0.449167	0.669868
LC1	590	AI	2	2	3482	1102	70	4000	3031	0.278288	3482	942	90	4595	3031	0.449167	0.854809
LC1	590	AI	2	3	3482	4462	60	4000	3031	0.278288	3482	3662	50	4595	3031	0.449167	0.820708
LC1	590	AI	2	4	3482	1038	80	4000	3031	0.278288	3482	890	90	4000	3031	0.278288	0.857418
LC1	590	AI	3	1	3482	3236	40	4000	3031	0.278288	3482	2818	40	4000	3031	0.278288	0.870828
LC1	590	AI	3	2	3482	854	90	4000	3031	0.278288	3031	876	70	3482	2297	0.39096	1.02576
LC1	590	AI	3	3	7464	3530	70	8576	6000	0.345123	7464	3564	40	8576	6735	0.246651	1.00963
LC1	590	AI	3	4	7464	706	80	8576	6735	0.246651	6000	802	80	6735	5278	0.242833	1.13598
LC1	590	AI	4	1	7464	2454	70	8576	6735	0.246651	7464	2644	40	8576	6735	0.246651	1.07742
LC1	590	AI	4	2	6735	396	80	7464	6000	0.217372	6000	442	100	6735	4595	0.356667	1.11616
LC1	590	AI	4	3	7464	1790	80	8576	6735	0.246651	7464	2140	60	8576	6000	0.345123	1.19553
LC1	590	AI	4	4	6000	258	100	6735	5278	0.242833	6000	324	100	6735	5278	0.242833	1.25581
LC1	590	AI	5	1	6735	3264	40	7464	6000	0.217372	7464	2934	40	8576	6735	0.246651	0.898897
LC1	590	AI	5	2	6735	974	80	7464	6000	0.217372	6000	816	80	6735	5278	0.242833	0.837782
LC1	590	AI	5	3	6000	7094	40	6735	5278	0.242833	6735	5036	40	8576	6000	0.38248	0.709896
LC1	590	AI	5	4	6000	908	100	7464	5278	0.364333	6000	932	40	6735	5278	0.242833	1.02643
LC1	590	AI	6	1	6000	1904	70	6735	5278	0.242833	6000	2026	90	6735	5278	0.242833	1.06408
LC1	590	AI	6	2	6000	662	100	6735	5278	0.242833	7464	560	100	8576	6000	0.345123	0.845921
LC1	590	AI	6	3	6000	5556	40	6735	4595	0.356667	6000	4944	40	6735	5278	0.242833	0.889849
LC1	590	AI	6	4	8576	638	90	8576	5278	0.384562	8576	610	80	9856	7464	0.278918	0.956113
LC1	590	AI	7	1	11312	3802	50	14928	9856	0.448373	9856	3386	40	11312	8576	0.277597	0.890584
LC1	590	AI	7	2	9856	566	90	11312	8576	0.277597	9856	616	90	11312	7464	0.390422	1.08834
LC1	590	AI	7	3	8576	2814	80	9856	7464	0.278918	8576	3000	40	9856	7464	0.278918	1.0661
LC1	590	AI	7	4	9856	414	90	11312	8576	0.277597	9856	410	110	11312	8576	0.277597	0.990338
LC1	590	AI	8	1	11312	3004	60	14928	9856	0.448373	11312	2660	50	12992	9856	0.277228	0.885486
LC1	590	AI	8	2	9856	956	90	11312	8576	0.277597	9856	848	100	11312	8576	0.277597	0.887029
LC1	590	AI	8	3	11312	6120	50	12992	9856	0.277228	11312	5334	60	14928	8576	0.561528	0.871569
LC1	590	AI	8	4	12992	800	80	14928	11312	0.278325	12992	850	90	14928	12992	0.149015	1.0625
LC2	650	AI	1	1	14928	1183	60	17152	12992	0.278671	12992	736	90	14928	11312	0.278325	0.622147
LC2	650	AI	1	2	14928	392	110	17152	12992	0.278671	12992	131	110	14928	11312	0.278325	0.334184
LC2	650	AI	1	3	11312	3630	70	12992	9856	0.277228	11312	5442	70	12992	9856	0.277228	1.49917
LC2	650	AI	1	4	14928	270	80	17152	12992	0.278671	14928	164	90	17152	12992	0.278671	0.607407
LC2	650	AI	2	1	14928	314	70	17152	12992	0.278671	6735	429	90	7464	6000	0.217372	1.36624
LC2	650	AI	2	2	7464	626	80	8576	6735	0.246651	6735	141	110	7464	6000	0.217372	0.22524
LC2	650	AI	2	3	7464	7930	40	8576	5278	0.441854	7464	10046	40	9856	5278	0.613344	1.26683
LC2	650	AI	2	4	6000	178	80	6735	5278	0.242833	6000	128	80	6735	5278	0.242833	0.719101
LC2	650	AI	3	1	6735	133	60	7464	5278	0.324573	6735	1256	60	6735	5278	0.216333	9.44361
LC2	650	AI	3	2	6735	42	90	7464	6000	0.217372	6735	462	110	7464	6000	0.217372	11
LC2	650	AI	3	3	8576	13665	40	9856	6000	0.449627	8576	13791	40	9856	3482	0.743237	1.00922
LC2	650	AI	3	4	6000	239	90	6735	5278	0.242833	7464	563	100	9856	6735	0.41814	2.35565
LC2	650	AI	4	1	6000	2328	80	6735	4595	0.356667	6735	1068	100	7464	6000	0.217372	0.458763
LC2	650	AI	4	2	6000	464	90	6735	5278	0.242833	6000	278	110	6735	5278	0.242833	0.599138
LC2	650	AI	4	3	7464	15582	40	9856	5278	0.613344	6735	12573	40	7464	4595	0.425984	0.806893
LC2	650	AI	4	4	6735	573	80	7464	6000	0.217372	6735	431	110	8576	6000	0.38248	0.752182
LC2	650	AI	5	1	7464	1131	80	8576	6000	0.345123	7464	2149	80	8576	6735	0.246651	1.90009
LC2	650	AI	5	2	6735	179	90	8576	6000	0.38248	7464	270	90	8576	6735	0.246651	1.50838
LC2	650	AI	5	3	6000	7976	60	6735	5278	0.242833	6000	7658	50	6735	5278	0.242833	0.96013
LC2	650	AI	5	4	5278	169	90	6000	4595	0.266199	6000	294	100	8576	5278	0.549667	1.73964
LC2	650	AI	6	1	5278	606	90	6000	4595	0.266199	4595	495	110	5278	4000	0.278128	0.816832
LC2	650	AI	6	2	4000	52	110	4595	3482	0.27825	4000	60	110	4595	3482	0.27825	1.15385
LC2	650	AI	6	3	1741	1463	70	2279	1516	0.438254	2639	1481	80	3031	1741	0.488822	1.0123
LC2	650	AI	6	4	1741	54	90	2000	1516	0.278001	2000	54	110	2297	1741	0.278	1
LC2	650	AI	7	1	1741	408	80	2000	1320	0.39058	2000	355	110	2297	1741	0.278	0.870098
LC2	650	AI	7	2	2000	66	100	2297	1741	0.278	1741	25	110	2297	1516	0.448593	0.378788
LC2	650	AI	7	3	2000	2080	70	2297	1741	0.278	1516	1397	80	1741	1320	0.277704	0.671635
LC2	650	AI	7	4	2000	64	90	2297	1516	0.3905	2000	44	110	2297	1741	0.278	0.6875
LC2	650	AI	8	1	2000	1079	90	2297	1741	0.278	1741	949	80	2000	1516	0.278001	0.879518
LC2	650	AI	8	2	1741	261	90	2000	1320	0.39058	2000	299	110	2297	1320	0.4885	1.14559
LC2	650	AI	8	3	2000	13685	40	2297	1149	0.574	1741	13229	40	2297	1516	0.448593	0.966679
LC2	650	AI	8	4	1741	229	90	2279	1516	0.438254	1741	345	90	2000	1516	0.278001	1.50655
LC3	445	AI	1	1	1000	8394	50	1149	500	0.649	1320	8087	40	1516	758	0.574242	0.963426
LC3	445	AI	1	2	1000	1373	50	1149	871	0.278	871	1463	60	1000	660	0.390356	1.06555
LC3	445	AI	1	3	1000	10527	40	1149	758	0.391	1149	10368	50	1320	500	0.713664	0.984896
LC3	445	AI	1	4	871	1369	60	1000	660	0.390356	871	1452	60	1000	500	0.574053	1.06063
LC3	445	AI	2	1	1000	6124	40	1149	758	0.391	871	4582	50	1000	660	0.390356	0.748204
LC3	445	AI	2	2	1149	1151	50	1320	1000	0.278503	871	918	50	1000	574	0.489093	0.797567
LC3	445	AI	2	3	1320	7945	40	1516	758	0.574242	1149	5861	40	1320	574	0.64926	0.737697
LC3	445	AI	2	4	1000	1056	60	1149	871	0.278	1149	820	50	1320	758	0.489121	0.776515
LC3	445	AI	3	1	1320	9031	40	1516	1000	0.390909	871	7587	40	1000	660	0.390356	0.840106
LC3	445	AI	3	2	871	2070	50	1000	660	0.390356	2000	1612	80	2297	1741	0.278	0.778744
LC3	445	AI	3	3	1149	10269	40	1320	1000	0.278503	1741	8575	50	2000	1516	0.278001	0.835037
LC3	445	AI	3	4	660	1865	80	758	500	0.390909	1149	1501	60	1320	1000	0.278503	0.804826
LC3	445	AI	4	1	1516	7745	40	1741	1000	0.488786	2000	6583	50	2297	1741	0.278	0.849968
LC3	445	AI	4	2	1000	1197	60	1149	871	0.278	2000	1190	70	2297	1741	0.278	0.994152
LC3	445	AI	4	3	1149	9514	40	1320	1000	0.278503	758	8354	40	871	500	0.489446	0.878074
LC3	445	AI	4	4	758	1195	60	871	500	0.489446	871	1122	60	1000	500	0.574053	0.938912
LC3	445	AI	5	1	871	7530	40	1000	574	0.489093	871	6612	40	1000	660	0.390356	0.878088
LC3	445	AI	5	2	1149	2242	90	1320	500	0.713664	1320	2005	80	1516	1149	0.27803	0.894291
LC3	445	AI	5	3	1149	9047	40	1320	871	0.390775	871	7727	40	1000	660	0.390356	0.854095
LC3	445	AI	5	4	1149	1654	70	1320	1000	0.278503	1149	1617	70	1320	871	0.390775	0.97763
LC3	445	AI	6	1	1000	3803	40	1149	871	0.278	871	3625	50	1000	574	0.489093	0.953195
LC3	445	AI	6	2	1000	673	70	1149	660	0.489	871	777	50	1000	660	0.390356	1.15453
LC3	445	AI	6	3	871	4957	50	1000	660	0.390356	871	4627	50	1000	660	0.390356	0.933427
LC3	445	AI	6	4	871	716	80	1000	758	0.277842	871	740	70	1000	758	0.277842	1.03352
LC3	445	AI	7	1	871	2450	60	1000	500	0.574053	871	2191	60	1000	660	0.390356	0.894286
LC3	445	AI	7	2	871	337	60	871	660	0.24225	871	513	60	1000	758	0.277842	1.52226
LC3	445	AI	7	3	871	3199	60	1000	500	0.574053	871	3567	60	1000	758	0.277842	1.11504
LC3	445	AI	7	4	1000	334	90	1149	871	0.278	871	463	100	1000	574	0.489093	1.38623
LC3	445	AI	8	1	871	7741	50	1000	500	0.574053	1000	6583	60	1149	500	0.649	0.850407
LC3	445	AI	8	2	758	1197	60	871	500	0.489446	660	1190	80	758	574	0.278788	0.994152
LC3	445	AI	8	3	871	9515	50	1000	660	0.390356	871	8354	60	1000	500	0.574053	0.877982
LC3	445	AI	8	4	758	1195	50	871	660	0.278364	871	1122	60	1000	500	0.574053	0.938912
LC4	470	AI	1	1	14928	7393	40	17152	11312	0.391211	14928	5405	40	17152	11312	0.391211	0.731097
LC4	470	AI	1	2	12992	2076	60	14928	11312	0.278325	11312	708	60	12992	8576	0.390382	0.34104
LC4	470	AI	1	3	12992	8656	40	17152	11312	0.449507	12992	6593	40	14928	11312	0.278325	0.761668
LC4	470	AI	1	4	11312	834	50	12992	9856	0.277228	11312	644	50	12992	9856	0.277228	0.772182
LC4	470	AI	2	1	11312	2130	50	12992	9856	0.277228	11312	1428	50	12992	9856	0.277228	0.670423
LC4	470	AI	2	2	9856	185	90	11312	8576	0.277597	11312	130	60	12992	9856	0.277228	0.702703
LC4	470	AI	2	3	11312	2492	50	12992	9856	0.277228	12992	1227	40	14928	11312	0.278325	0.492376
LC4	470	AI	2	4	9856	165	110	11312	8576	0.277597	11312	133	50	12992	9856	0.277228	0.806061
LC4	470	AI	3	1	9856	12287	40	11312	8576	0.277597	8576	5870	40	9856	6735	0.363923	0.477741
LC4	470	AI	3	2	9856	1751	50	11312	8576	0.277597	7464	1248	40	8576	6735	0.246651	0.712736
LC4	470	AI	3	3	9856	15309	40	11312	8576	0.277597	8576	8017	40	9856	7464	0.278918	0.523679
LC4	470	AI	3	4	8576	1686	50	9856	7464	0.278918	7464	1187	40	8576	6735	0.246651	0.704033
LC4	470	AI	4	1	12992	8116	40	14928	11312	0.278325	9856	4371	40	11312	8576	0.277597	0.538566
LC4	470	AI	4	2	14928	1781	50	17152	12992	0.278671	11312	674	50	12992	9856	0.277228	0.378439
LC4	470	AI	4	3	9856	7464	40	11312	8576	0.277597	8576	6034	40	9856	7464	0.278918	0.808414
LC4	470	AI	4	4	11312	628	70	12992	9856	0.277228	11312	646	60	14928	9856	0.448373	1.02866
LC4	470	AI	5	1	8576	7362	40	9856	7464	0.278918	6735	4459	40	7464	6000	0.217372	0.605678
LC4	470	AI	5	2	8576	979	50	9856	7464	0.278918	7464	873	40	8576	6735	0.246651	0.891726
LC4	470	AI	5	3	9856	10295	40	11312	8576	0.277597	8576	6428	40	9856	6000	0.449627	0.624381
LC4	470	AI	5	4	8576	931	60	9856	7464	0.278918	7464	830	60	8576	6735	0.246651	0.891515
LC4	470	AI	6	1	8576	2107	80	9856	7464	0.278918	6000	1533	60	6735	5278	0.242833	0.727575
LC4	470	AI	6	2	6000	175	100	6735	5278	0.242833	6000	123	100	6735	5278	0.242833	0.702857
LC4	470	AI	6	3	9856	2322	90	11312	8576	0.277597	9856	1938	50	11312	8576	0.277597	0.834625
LC4	470	AI	6	4	6000	143	100	6735	5278	0.242833	9856	152	70	11312	8576	0.277597	1.06294
LC4	470	AI	7	1	7464	2005	90	8576	6735	0.246651	4595	1499	70	5278	4000	0.278128	0.747631
LC4	470	AI	7	2	7464	161	110	8576	6000	0.345123	5278	145	100	6000	4595	0.266199	0.900621
LC4	470	AI	7	3	7464	2223	90	8576	6735	0.246651	7464	2269	60	8576	6735	0.246651	1.02069
LC4	470	AI	7	4	6735	178	110	7464	6000	0.217372	7464	161	70	8576	6735	0.246651	0.904494
LC4	470	AI	8	1	12992	6252	40	14928	11312	0.278325	9856	4375	40	11312	8576	0.277597	0.699776
LC4	470	AI	8	2	14928	590	50	17152	12992	0.278671	11312	674	50	12992	9856	0.277228	1.14237
LC4	470	AI	8	3	9856	7489	40	11312	8576	0.277597	8576	6046	40	9856	7464	0.278918	0.807317
LC4	470	AI	8	4	11312	629	70	12992	9856	0.277228	11312	646	60	14928	9856	0.448373	1.02703
LC5	590	AI	1	1	14928	8559	40	17152	12992	0.278671	12992	8996	40	14928	11312	0.278325	1.05106
LC5	590	AI	1	2	9856	1207	60	11312	8576	0.277597	11312	1033	50	12992	9856	0.277228	0.855841
LC5	590	AI	1	3	12992	6812	40	14928	11312	0.278325	11312	6126	50	12992	8576	0.390382	0.899295
LC5	590	AI	1	4	12992	1102	40	14928	11312	0.278325	11312	896	50	12992	8576	0.390382	0.813067
LC5	590	AI	2	1	9856	3612	50	11312	8576	0.277597	11312	6984	50	12992	8576	0.390382	1.93355
LC5	590	AI	2	2	11312	412	50	12992	9856	0.277228	9856	473	60	11312	8576	0.277597	1.14806
LC5	590	AI	2	3	9856	4040	40	11312	8576	0.277597	9856	3927	40	11312	8576	0.277597	0.97203
LC5	590	AI	2	4	11312	405	80	12992	9856	0.277228	11312	490	50	12992	9856	0.277228	1.20988
LC5	590	AI	3	1	14928	8463	40	17152	12992	0.278671	12992	8558	40	14928	11312	0.278325	1.01123
LC5	590	AI	3	2	11312	932	50	12992	9856	0.277228	11312	928	50	12992	9856	0.277228	0.995708
LC5	590	AI	3	3	12992	7222	40	14928	11312	0.278325	12992	5667	40	14928	11312	0.278325	0.784686
LC5	590	AI	3	4	9856	994	40	11312	8576	0.277597	9856	877	50	12992	8576	0.448052	0.882294
LC5	590	AI	4	1	11312	6551	50	12992	7464	0.488685	11312	8021	50	14928	7464	0.65983	1.22439
LC5	590	AI	4	2	9856	475	60	11312	8576	0.277597	9856	556	50	11312	8576	0.277597	1.17053
LC5	590	AI	4	3	9856	5082	40	11312	8576	0.277597	9856	5460	40	11312	8576	0.277597	1.07438
LC5	590	AI	4	4	9856	540	60	11312	8576	0.277597	9856	592	50	11312	8576	0.277597	1.0963
LC5	590	AI	5	1	6735	8881	40	7464	6000	0.217372	7464	9608	40	8576	6735	0.246651	1.08186
LC5	590	AI	5	2	7464	727	80	8576	6000	0.345123	6735	861	60	7464	5278	0.324573	1.18432
LC5	590	AI	5	3	6000	7243	50	6735	5278	0.242833	7464	6937	50	8576	6735	0.246651	0.957752
LC5	590	AI	5	4	7464	819	70	8576	6000	0.345123	7464	870	60	8576	6735	0.246651	1.06227
LC5	590	AI	6	1	6735	6096	80	7464	6000	0.217372	7464	7677	50	11312	6735	0.61321	1.25935
LC5	590	AI	6	2	6000	430	90	6735	5278	0.242833	6735	453	70	7464	6000	0.217372	1.05349
LC5	590	AI	6	3	6735	4791	80	7464	5278	0.324573	6000	4743	40	6735	4595	0.356667	0.989981
LC5	590	AI	6	4	6000	480	100	6735	4000	0.455833	5278	549	100	6000	4595	0.266199	1.14375
LC5	590	AI	7	1	5278	5120	40	6000	4595	0.266199	5278	7008	90	6000	4595	0.266199	1.36875
LC5	590	AI	7	2	7464	344	80	8576	6000	0.345123	5278	401	80	6000	4595	0.266199	1.1657
LC5	590	AI	7	3	6000	3631	50	6735	5278	0.242833	6000	4416	60	6735	5278	0.242833	1.21619
LC5	590	AI	7	4	6735	370	100	7464	5278	0.324573	6735	506	100	8576	5278	0.489681	1.36757
LC5	590	AI	8	1	6000	8559	50	6735	4595	0.356667	6735	9480	60	7464	5278	0.324573	1.10761
LC5	590	AI	8	2	8576	955	90	9856	6735	0.363923	8576	1025	80	7464	6000	0.170709	1.0733
LC5	590	AI	8	3	6735	7202	80	7464	6000	0.217372	6735	6285	40	7464	6000	0.217372	0.872674
LC5	590	AI	8	4	7464	898	60	8576	6735	0.246651	6000	935	60	6735	5278	0.242833	1.0412
LC6	480	DC	1	1	2000	6782	60	2297	1320	0.4885	1320	7372	40	1741	758	0.744697	1.08699
LC6	480	DC	1	2	1000	1085	60	1149	758	0.391	1320	1033	80	1516	1149	0.27803	0.952074
LC6	480	DC	1	3	2297	8121	40	2639	1320	0.574227	1741	7815	40	2000	1320	0.39058	0.96232
LC6	480	DC	1	4	1149	1275	60	1320	871	0.390775	1320	1157	80	1516	1149	0.27803	0.907451
LC6	480	DC	2	1	2000	6328	50	2297	1149	0.574	1741	6104	40	2000	1516	0.278001	0.964602
LC6	480	DC	2	2	1741	1234	80	2000	1516	0.278001	1320	3593	70	1516	871	0.488636	2.91167
LC6	480	DC	2	3	3482	9127	40	4000	2297	0.489087	3031	8452	40	3482	1741	0.574398	0.926044
LC6	480	DC	2	4	3031	1232	80	3482	2639	0.278126	3482	1160	100	4000	2639	0.390867	0.941558
LC6	480	DC	3	1	2000	6572	40	2297	1741	0.278	3031	5779	40	3482	2297	0.39096	0.879337
LC6	480	DC	3	2	2000	742	50	2297	1741	0.278	2639	593	100	3031	2000	0.390678	0.799191
LC6	480	DC	3	3	2000	6450	50	2297	1320	0.4885	2639	5659	40	3031	1741	0.488822	0.877364
LC6	480	DC	3	4	2000	884	90	2297	1149	0.574	3031	784	70	3482	2639	0.278126	0.886878
LC6	480	DC	4	1	3482	7137	40	4000	2639	0.390867	4000	6737	40	4595	3482	0.27825	0.943954
LC6	480	DC	4	2	2297	1719	90	2639	1741	0.390945	2297	1632	100	2639	1741	0.390945	0.949389
LC6	480	DC	4	3	4000	6079	40	4595	2297	0.5745	3482	6090	40	4000	2000	0.574383	1.00181
LC6	480	DC	4	4	3482	1759	100	4000	2297	0.489087	3031	1733	70	3482	2639	0.278126	0.985219
LC6	480	DC	5	1	2297	603	60	3031	2297	0.319547	3031	621	70	3482	2639	0.278126	1.02985
LC6	480	DC	5	2	3031	487	90	3482	2000	0.488948	4000	311	100	4595	3031	0.391	0.638604
LC6	480	DC	5	3	4000	3609	70	4595	3031	0.391	4595	3730	60	5278	3031	0.48901	1.03353
LC6	480	DC	5	4	5278	222	100	6000	4000	0.378931	2297	149	100	2639	2000	0.278189	0.671171
LC6	480	DC	6	1	4595	371	80	5278	3482	0.39086	4000	636	100	4595	3031	0.391	1.71429
LC6	480	DC	6	2	4000	419	100	4595	3482	0.27825	3482	295	100	4000	2639	0.390867	0.704057
LC6	480	DC	6	3	6735	1854	50	7464	5278	0.324573	6735	3471	70	7464	6000	0.217372	1.87217
LC6	480	DC	6	4	5278	614	110	6000	4595	0.266199	6000	144	110	6735	5278	0.242833	0.234528
LC6	480	DC	7	1	5278	723	100	6000	4595	0.266199	4000	682	70	4595	3482	0.27825	0.943292
LC6	480	DC	7	2	6000	786	90	6735	5278	0.242833	4595	844	70	5278	4000	0.278128	1.07379
LC6	480	DC	7	3	6735	8637	40	7464	4595	0.425984	5278	7453	40	6000	4595	0.266199	0.862915
LC6	480	DC	7	4	6000	566	110	6735	4000	0.455833	7464	749	100	8576	6735	0.246651	1.32332
LC6	480	DC	8	1	14928	2541	50	17152	9856	0.488746	14928	2757	40	20000	12992	0.469453	1.08501
LC6	480	DC	8	3	14928	972	100	17152	9856	0.488746	8576	767	70	9856	6735	0.363923	0.789095
LC6	480	DC	8	4	17152	1150	60	20000	12992	0.408582	17152	1067	90	20000	11312	0.50653	0.927826
LC7	380	DC	1	1	9856	6135	50	17152	8576	0.87013	9856	4719	40	11312	7464	0.390422	0.769193
LC7	380	DC	1	2	8576	1687	50	9856	5278	0.533815	7464	1384	60	8576	6000	0.345123	0.820391
LC7	380	DC	1	3	9856	9887	40	11312	6735	0.464387	9856	8997	40	11312	7464	0.390422	0.909983
LC7	380	DC	1	4	9856	4348	70	11312	6000	0.538961	9856	1387	50	11312	7464	0.390422	0.318997
LC7	380	DC	2	1	7464	5843	40	8576	4595	0.53336	9856	3730	40	11312	6000	0.538961	0.638371
LC7	380	DC	2	2	9856	1437	70	11312	6735	0.464387	11312	982	70	12992	7464	0.488685	0.683368
LC7	380	DC	2	3	8576	8654	40	11312	7464	0.448694	8576	6416	40	11312	7464	0.448694	0.741391
LC7	380	DC	2	4	7464	1407	90	8576	4595	0.53336	9856	1088	60	11312	7464	0.390422	0.773276
LC7	380	DC	3	1	9856	5965	40	11312	7464	0.390422	8576	3754	40	9856	6000	0.449627	0.629338
LC7	380	DC	3	2	11312	1179	70	12992	7464	0.488685	11312	874	60	12992	8576	0.390382	0.741306
LC7	380	DC	3	3	9856	8290	40	11312	8576	0.277597	9856	5990	40	11312	5278	0.612216	0.722557
LC7	380	DC	3	4	11312	1226	50	12992	7464	0.488685	8576	721	60	9856	5278	0.533815	0.588091
LC7	380	DC	4	1	8576	5594	40	9856	7464	0.278918	11312	4118	50	12992	8576	0.390382	0.736146
LC7	380	DC	4	2	12992	1647	80	14928	11312	0.278325	11312	2750	70	12992	7464	0.488685	1.6697
LC7	380	DC	4	3	9856	9355	40	11312	4595	0.681514	9856	11751	40	11312	6735	0.464387	1.25612
LC7	380	DC	4	4	12992	1798	100	17152	8576	0.660099	9856	2640	60	11312	7464	0.390422	1.4683
LC7	380	DC	5	1	12992	2069	60	17152	9856	0.561576	14928	1157	40	17152	12992	0.278671	0.559207
LC7	380	DC	5	2	12992	3086	50	17152	9856	0.561576	14928	1995	50	17152	12992	0.278671	0.646468
LC7	380	DC	5	3	14928	4918	40	17152	11312	0.391211	14928	9948	40	20000	11312	0.581994	2.02277
LC7	380	DC	5	4	14928	2966	50	17152	12992	0.278671	14928	831	60	17152	9856	0.488746	0.280175
LC7	380	DC	6	1	17152	2721	40	20000	14928	0.295709	17152	2231	50	20000	12992	0.408582	0.819919
LC7	380	DC	6	2	17152	4043	40	20000	12992	0.408582	14928	3244	70	17152	11312	0.391211	0.802374
LC7	380	DC	6	3	17152	6434	40	20000	12992	0.408582	17152	7180	40	20000	11312	0.50653	1.11595
LC7	380	DC	6	4	14928	1958	40	17152	12992	0.278671	14928	1294	40	17152	11312	0.391211	0.660878
LC7	380	DC	7	1	17152	2493	40	20000	14928	0.295709	17152	1393	40	20000	14928	0.295709	0.558765
LC7	380	DC	7	2	17152	4688	40	20000	11312	0.50653	14928	1360	70	17152	12992	0.278671	0.290102
LC7	380	DC	7	3	17152	7896	40	20000	12992	0.408582	17152	3727	40	20000	11312	0.50653	0.472011
LC7	380	DC	7	4	14928	2662	70	17152	12992	0.278671	12992	478	70	14928	9856	0.390394	0.179564
LC7	380	DC	8	1	17152	8610	40	20000	12992	0.408582	17152	3319	40	20000	12992	0.408582	0.385482
LC7	380	DC	8	3	14928	564	110	17152	12992	0.278671	12992	352	100	14928	8576	0.488916	0.624113
LC7	380	DC	8	4	17152	5465	40	20000	12992	0.408582	17152	1694	40	20000	12992	0.408582	0.309973
LC8	390	DC	1	1	9856	5335	40	11312	8576	0.277597	8576	3554	50	9856	7464	0.278918	0.666167
LC8	390	DC	1	2	11312	477	70	12992	7464	0.488685	11312	324	50	12992	9856	0.277228	0.679245
LC8	390	DC	1	3	11312	6413	50	12992	7464	0.488685	9856	4205	40	11312	7464	0.390422	0.655699
LC8	390	DC	1	4	9856	549	60	11312	7464	0.390422	11312	371	60	12992	7464	0.488685	0.675774
LC8	390	DC	2	1	8576	6014	40	9856	7464	0.278918	9856	4625	40	11312	7464	0.390422	0.769039
LC8	390	DC	2	2	9856	509	80	11312	8576	0.277597	11312	365	50	12992	8576	0.390382	0.717092
LC8	390	DC	2	3	11312	7728	50	12992	6735	0.553129	9856	4840	40	11312	6735	0.464387	0.626294
LC8	390	DC	2	4	11312	503	50	12992	7464	0.488685	11312	558	50	12992	8576	0.390382	1.10934
LC8	390	DC	3	1	9856	6285	40	11312	7464	0.390422	12992	7975	40	14928	11312	0.278325	1.26889
LC8	390	DC	3	2	9856	550	80	11312	7464	0.390422	14928	1441	50	17152	11312	0.391211	2.62
LC8	390	DC	3	3	14928	8507	40	17152	8576	0.574491	9856	10434	40	11312	7464	0.390422	1.22652
LC8	390	DC	3	4	11312	612	50	12992	9856	0.277228	8576	1462	40	9856	7464	0.278918	2.38889
LC8	390	DC	4	1	12992	5645	50	14928	7464	0.574507	8576	4519	40	9856	7464	0.278918	0.800531
LC8	390	DC	4	2	11312	503	80	12992	8576	0.390382	11312	634	50	14928	7464	0.65983	1.26044
LC8	390	DC	4	3	14928	5911	50	17152	7464	0.648982	11312	4708	50	12992	7464	0.488685	0.796481
LC8	390	DC	4	4	11312	454	50	17152	8576	0.758133	11312	655	50	12992	7464	0.488685	1.44273
LC8	390	DC	5	1	14928	5861	40	17152	8576	0.574491	12992	4511	50	14928	8576	0.488916	0.769664
LC8	390	DC	5	2	12992	1275	40	14928	11312	0.278325	9856	948	60	11312	7464	0.390422	0.743529
LC8	390	DC	5	3	17152	8689	40	20000	11312	0.50653	14928	4902	40	17152	11312	0.391211	0.564162
LC8	390	DC	5	4	14928	1231	40	17152	12992	0.278671	12992	866	50	14928	7464	0.574507	0.703493
LC8	390	DC	6	1	14928	5354	40	17152	9856	0.488746	14928	3734	40	17152	11312	0.391211	0.697422
LC8	390	DC	6	2	12992	755	70	14928	9856	0.390394	11312	642	50	12992	7464	0.488685	0.850331
LC8	390	DC	6	3	14928	5085	40	17152	8576	0.574491	14928	4295	40	17152	11312	0.391211	0.844641
LC8	390	DC	6	4	11312	694	50	12992	8576	0.390382	9856	666	40	11312	8576	0.277597	0.959654
LC8	390	DC	7	1	14928	7050	40	17152	12992	0.278671	14928	5248	40	17152	11312	0.391211	0.744397
LC8	390	DC	7	2	11312	987	80	12992	9856	0.277228	14928	1010	40	17152	11312	0.391211	1.0233
LC8	390	DC	7	3	17152	8147	40	20000	11312	0.50653	14928	7553	50	17152	7464	0.648982	0.92709
LC8	390	DC	7	4	11312	1074	50	12992	9856	0.277228	12992	1060	50	14928	7464	0.574507	0.986965
LC8	390	DC	8	1	17152	7847	40	20000	11312	0.50653	14928	9108	40	17152	11312	0.391211	1.1607
LC8	390	DC	8	3	17152	3552	50	20000	12992	0.408582	14928	5203	60	17152	12992	0.278671	1.46481
LC8	390	DC	8	4	17152	6106	40	20000	11312	0.50653	14928	3968	40	17152	11312	0.391211	0.649853
LC9	490	DC	1	1	5278	3546	60	6000	4000	0.378931	6735	4601	50	7464	5278	0.324573	1.29752
LC9	490	DC	1	2	4595	1632	80	5278	3031	0.48901	4595	1052	100	5278	3482	0.39086	0.644608
LC9	490	DC	1	3	5278	9475	40	6000	4000	0.378931	6735	6217	50	7464	5278	0.324573	0.656148
LC9	490	DC	1	4	5278	1690	70	6000	4595	0.266199	6000	1158	80	6735	5278	0.242833	0.685207
LC9	490	DC	2	1	6735	3962	40	7464	6000	0.217372	6735	4409	50	7464	5278	0.324573	1.11282
LC9	490	DC	2	2	7464	782	80	8576	6735	0.246651	7464	673	100	8576	6735	0.246651	0.860614
LC9	490	DC	2	3	7464	5124	40	8576	6000	0.345123	7464	3905	60	8576	6000	0.345123	0.7621
LC9	490	DC	2	4	7464	1011	80	8576	6000	0.345123	7464	574	90	8576	6000	0.345123	0.567755
LC9	490	DC	3	1	6735	3939	60	7464	6000	0.217372	6735	7082	50	7464	4000	0.514328	1.79792
LC9	490	DC	3	2	7464	1024	90	8576	6000	0.345123	7464	1308	100	12992	6000	0.936763	1.27734
LC9	490	DC	3	3	8576	8709	40	9856	5278	0.533815	8576	6393	40	11312	7464	0.448694	0.734068
LC9	490	DC	3	4	7464	1125	90	8576	5278	0.441854	6735	1277	50	7464	5278	0.324573	1.13511
LC9	490	DC	4	1	8576	3666	40	9856	6000	0.449627	8576	3626	50	9856	5278	0.533815	0.989089
LC9	490	DC	4	2	11312	663	90	14928	7464	0.65983	11312	581	100	14928	9856	0.448373	0.87632
LC9	490	DC	4	3	9856	4069	40	11312	8576	0.277597	9856	3335	50	12992	8576	0.448052	0.819612
LC9	490	DC	4	4	8576	616	90	9856	6000	0.449627	7464	560	100	8576	3482	0.682476	0.909091
LC9	490	DC	5	1	7464	4663	40	8576	6000	0.345123	6735	6379	50	7464	4595	0.425984	1.368
LC9	490	DC	5	2	11312	1066	90	12992	6735	0.553129	7464	1245	90	8576	5278	0.441854	1.16792
LC9	490	DC	5	3	14928	5584	40	17152	8576	0.574491	14928	5606	40	17152	11312	0.391211	1.00394
LC9	490	DC	5	4	14928	999	60	17152	11312	0.391211	12992	963	70	14928	8576	0.488916	0.963964
LC9	490	DC	6	1	14928	4297	40	17152	11312	0.391211	14928	4995	40	17152	12992	0.278671	1.16244
LC9	490	DC	6	2	14928	704	80	17152	12992	0.278671	14928	755	80	17152	12992	0.278671	1.07244
LC9	490	DC	6	3	14928	4986	40	17152	8576	0.574491	14928	4458	40	20000	11312	0.581994	0.894103
LC9	490	DC	6	4	14928	704	90	17152	8576	0.574491	11312	642	80	12992	9856	0.277228	0.911932
LC9	490	DC	7	1	14928	2634	40	17152	11312	0.391211	14928	2823	70	17152	11312	0.391211	1.07175
LC9	490	DC	7	2	14928	461	90	17152	12992	0.278671	14928	421	100	17152	12992	0.278671	0.913232
LC9	490	DC	7	3	14928	2780	60	17152	9856	0.488746	14928	2458	50	17152	9856	0.488746	0.884173
LC9	490	DC	7	4	7464	379	100	8576	4000	0.613076	7464	342	100	8576	3482	0.682476	0.902375
LC9	490	DC	8	1	17152	10904	40	20000	11312	0.50653	17152	10324	50	20000	9856	0.591418	0.946809
LC9	490	DC	8	3	14928	165	90	17152	12992	0.278671	14928	75	110	17152	12992	0.278671	0.454545
LC9	490	DC	8	4	17152	3696	40	20000	14928	0.295709	17152	2608	50	20000	9856	0.591418	0.705628
LC10	440	DC	1	1	3482	6108	80	4000	2639	0.390867	3482	5564	80	4595	2639	0.561746	0.910936
LC10	440	DC	1	2	3482	830	90	4000	3031	0.278288	3031	670	90	3482	2639	0.278126	0.807229
LC10	440	DC	1	3	3482	8130	70	4000	2639	0.390867	3031	6391	50	3482	2297	0.39096	0.786101
LC10	440	DC	1	4	3031	833	100	3482	2297	0.39096	3031	694	90	4595	2297	0.758166	0.833133
LC10	440	DC	2	1	4000	6270	50	4595	3031	0.391	4000	5501	70	4000	2297	0.42575	0.877352
LC10	440	DC	2	2	3482	971	80	4000	2639	0.390867	3482	783	90	4595	3031	0.449167	0.806385
LC10	440	DC	2	3	2639	7589	40	3031	2000	0.390678	2639	5935	40	3031	2297	0.278136	0.782053
LC10	440	DC	2	4	2297	1030	90	3031	2000	0.448846	2297	751	80	3031	2000	0.448846	0.729126
LC10	440	DC	3	1	3482	5088	80	4000	2639	0.390867	3482	4590	70	5278	3031	0.645319	0.902123
LC10	440	DC	3	2	2639	1069	110	3031	2000	0.390678	2639	743	80	3031	1741	0.488822	0.695042
LC10	440	DC	3	3	3482	8463	80	4000	2297	0.489087	3482	6903	50	4595	3031	0.449167	0.815668
LC10	440	DC	3	4	4000	1078	100	4595	3482	0.27825	3482	662	100	4000	3031	0.278288	0.6141
LC10	440	DC	4	1	3482	6919	70	4000	2639	0.390867	3482	6379	60	5278	3031	0.645319	0.921954
LC10	440	DC	4	2	3031	813	100	3482	2639	0.278126	3031	689	100	3482	2297	0.39096	0.847478
LC10	440	DC	4	3	3031	6186	70	3482	2639	0.278126	3031	5096	70	4000	2297	0.561861	0.823796
LC10	440	DC	4	4	3031	724	100	3482	2000	0.488948	2000	542	100	2297	1516	0.3905	0.748619
LC10	440	DC	5	1	6735	6075	50	7464	5278	0.324573	6735	4947	40	8576	6000	0.38248	0.814321
LC10	440	DC	5	2	7464	990	100	8576	5278	0.441854	7464	629	100	11312	6735	0.61321	0.635354
LC10	440	DC	5	3	7464	8653	70	8576	5278	0.441854	7464	5685	40	11312	6735	0.61321	0.656998
LC10	440	DC	5	4	7464	907	100	8576	5278	0.441854	7464	573	90	8576	5278	0.441854	0.631753
LC10	440	DC	6	1	7464	8021	40	8576	4595	0.53336	7464	6283	40	8576	4595	0.53336	0.783319
LC10	440	DC	6	2	6000	825	90	6735	4000	0.455833	6000	496	110	6735	5278	0.242833	0.601212
LC10	440	DC	6	3	6735	5765	40	7464	4000	0.514328	6735	4357	50	8576	5278	0.489681	0.755768
LC10	440	DC	6	4	6000	682	90	6735	5278	0.242833	6000	371	100	6735	4595	0.356667	0.543988
LC10	440	DC	7	1	7464	5475	50	8576	5278	0.441854	7464	4489	40	8576	4595	0.53336	0.819909
LC10	440	DC	7	2	6000	376	90	6735	5278	0.242833	6000	206	100	6735	5278	0.242833	0.547872
LC10	440	DC	7	3	7464	3540	70	8576	6735	0.246651	7464	2189	50	8576	6000	0.345123	0.618362
LC10	440	DC	7	4	7464	351	100	8576	6735	0.246651	6000	183	110	6735	4595	0.356667	0.521368
LC10	440	DC	8	1	7464	17625	40	8576	6000	0.345123	7464	12025	40	8576	4595	0.53336	0.68227
LC10	440	DC	8	3	4595	140	110	5278	4000	0.278128	4595	23	110	5278	4000	0.278128	0.164286
LC10	440	DC	8	4	9856	3871	50	11312	7464	0.390422	9856	1945	40	11312	7464	0.390422	0.502454
