# Supplementary material for: Effect of lidocaine on salicylate-induced tinnitus in guinea pigs: A focus on the auditory cortex
Source: PLoS One. 2024 Aug 8;19(8):e0306607. doi: 10.1371/journal.pone.0306607 (PMC11309428; doi:10.1371/journal.pone.0306607)
Supplement: S2 Dataset — (XLSX) [file pone.0306607.s002.xlsx]

## Sheet: L on S
GP	BW	area	electrod	dot	CF	threshold	spike	SFR	#1	#1rate	thre#1	#1change	#2	#2rate	thre#2	#2change	#3	#3rate	thre#3	#3change	Fa	Fb	preQ10	#1Fa	#1Fb	#1CF	#1Q10	#2Fa	#2Fb	#2CF	#2Q10	#3Fa	#3Fb	#3CF	#3Q10
LS1	690	AI	1	1	9856	40	8560	31.7037	6189	0.723014	40	0	4133	0.482827	40	0	11587	1.35362	70	30	11312	8576	0.277597	11313	8576	9856	0.277699	11312	8576	9856	0.277597	12992	8576	9856	0.448052
LS1	690	AI	1	2	17152	40	634	2.34815	854	1.347	80	40	564	0.88959	70	30	578	0.911672	70	30	20000	14928	0.295709	20000	12992	17152	0.408582	20000	14928	17152	0.295709	20000	14928	17152	0.295709
LS1	690	AI	1	3	17152	40	8832	32.7111	5961	0.674932	40	0	3790	0.429121	50	10	9480	1.07337	80	40	20000	14928	0.295709	20000	14928	17152	0.295709	20000	14928	17152	0.295709	20000	14928	17152	0.295709
LS1	690	AI	1	4	17152	40	654	2.42222	817	1.24924	80	40	493	0.753823	70	30	448	0.685015	80	40	20000	14928	0.295709	20000	12992	17152	0.408582	20000	14928	17152	0.295709	20000	12992	17152	0.408582
LS1	690	AI	2	1	17152	70	1500	5.55556	2151	1.434	40	-30	2442	1.628	80	10	3169	2.11267	80	10	20000	14928	0.295709	20000	14928	17152	0.295709	20000	14928	17152	0.295709	20000	14928	17152	0.295709
LS1	690	AI	2	2	17152	80	333	1.23333	333	1	90	10	307	0.921922	80	0	127	0.381381	70	-10	20000	14928	0.295709	20000	12992	17152	0.408582	20000	14928	17152	0.295709	20000	14928	17152	0.295709
LS1	690	AI	2	3	17152	50	3066	11.3556	2381	0.776582	40	-10	2222	0.724723	80	30	3252	1.06067	70	20	20000	14928	0.295709	20000	14928	17152	0.295709	20000	12992	17152	0.408582	20000	12992	17152	0.408582
LS1	690	AI	2	4	17152	80	355	1.31481	355	1	80	0	315	0.887324	80	0	138	0.388732	80	0	20000	14928	0.295709	20000	12992	17152	0.408582	20000	14928	17152	0.295709	20000	14928	17152	0.295709
LS1	690	AI	3	1	12992	40	7443	27.5667	6161	0.827758	50	10	4547	0.61091	60	20	10897	1.46406	60	20	14928	11312	0.278325	12992	9856	12992	0.241379	20000	9856	12992	0.780788	14928	11312	12992	0.278325
LS1	690	AI	3	2	12992	50	708	2.62222	924	1.30508	80	30	588	0.830508	60	10	705	0.995763	80	30	14928	11312	0.278325	12992	8576	11312	0.390382	12992	8576	11312	0.390382	12992	9856	11312	0.277228
LS1	690	AI	3	3	14928	40	7672	28.4148	5795	0.755344	40	0	4260	0.555266	40	0	10192	1.32847	40	0	17152	12992	0.278671	17152	12992	14928	0.278671	20000	11312	14928	0.581994	17152	12992	14928	0.278671
LS1	690	AI	3	4	14928	70	656	2.42963	880	1.34146	90	20	552	0.841463	70	0	446	0.679878	90	20	20000	12992	0.469453	20000	12992	14928	0.469453	20000	11312	14928	0.581994	20000	12992	14928	0.469453
LS1	690	AI	4	1	14928	40	10917	40.4333	9407	0.861684	40	0	7618	0.697811	40	0	14435	1.32225	40	0	17152	11312	0.391211	17152	12992	14928	0.278671	20000	11312	14928	0.581994	20000	12992	14928	0.469453
LS1	690	AI	4	2	12992	60	1088	4.02963	1152	1.05882	80	20	987	0.907169	70	10	1182	1.0864	60	0	14928	11312	0.278325	14928	11312	12992	0.278325	14928	9856	12992	0.390394	14928	11312	12992	0.278325
LS1	690	AI	4	3	7464	40	15860	58.7407	8170	0.515132	60	20	8771	0.553026	40	0	14686	0.925977	40	0	8576	6735	0.246651	9856	7464	8576	0.278918	12992	7464	8576	0.64459	9856	4595	8576	0.613456
LS1	690	AI	4	4	6735	50	3373	12.4926	1188	0.352209	50	0	952	0.282241	60	10	812	0.240735	70	20	7464	6000	0.217372	7464	6000	6735	0.217372	7464	5278	6735	0.324573	8576	7464	6735	0.165108
LS1	690	AI	5	1	6735	40	7661	28.3741	8704	1.13614	40	0	6084	0.794152	40	0	8423	1.09946	40	0	7464	5278	0.324573	7464	6000	6735	0.217372	8576	6000	6735	0.38248	9856	5278	6735	0.679733
LS1	690	AI	5	2	6735	40	1511	5.5963	2104	1.39246	70	30	1744	1.1542	40	0	2030	1.34348	50	10	7464	6000	0.217372	6735	5278	6000	0.242833	8576	5278	6000	0.549667	6000	4595	5278	0.266199
LS1	690	AI	5	3	6735	40	18827	69.7296	19183	1.01891	40	0	13205	0.701386	40	0	14666	0.778988	40	0	7464	6000	0.217372	8576	6000	6735	0.38248	11312	4595	6735	0.997327	8576	6000	6735	0.38248
LS1	690	AI	5	4	6735	40	1506	5.57778	1983	1.31673	40	0	1573	1.04449	40	0	1896	1.25896	40	0	7464	6000	0.217372	8576	6735	7464	0.246651	9856	4595	7464	0.70485	7464	4595	6735	0.425984
LS1	690	AI	6	1	6735	40	9436	34.9481	8380	0.888088	40	0	5911	0.626431	50	10	12894	1.36647	50	10	7464	6000	0.217372	7464	6000	6735	0.217372	9856	4595	6735	0.781143	7464	5278	6735	0.324573
LS1	690	AI	6	2	6000	40	977	3.61852	1360	1.39202	70	30	808	0.827021	80	40	783	0.801433	90	50	6735	5278	0.242833	6735	5278	6000	0.242833	7464	4595	6000	0.478167	7464	5278	6000	0.364333
LS1	690	AI	6	3	7464	40	14548	53.8815	10978	0.754605	40	0	6694	0.460132	40	0	12099	0.831661	40	0	8576	6735	0.246651	9856	7464	8576	0.278918	11312	4595	8576	0.783232	9856	6735	8576	0.363923
LS1	690	AI	6	4	6735	40	1118	4.14074	1182	1.05725	80	40	748	0.669052	90	50	535	0.478533	90	50	7464	5278	0.324573	6735	5278	6000	0.242833	7464	4000	6000	0.577333	7464	5278	6000	0.364333
LS1	690	AI	7	1	6735	40	5770	21.3704	4689	0.812652	50	10	3061	0.530503	40	0	7378	1.27868	50	10	7464	6000	0.217372	6735	5278	6000	0.242833	7464	4595	6000	0.478167	7464	4595	6000	0.478167
LS1	690	AI	7	2	6000	40	611	2.26296	803	1.31424	70	30	420	0.687398	70	30	293	0.479542	90	50	6735	5278	0.242833	6735	5278	6000	0.242833	6735	5278	6000	0.242833	6735	5278	6000	0.242833
LS1	690	AI	7	3	6735	40	6146	22.763	4597	0.747966	70	30	2640	0.429548	40	0	6576	1.06996	90	50	7464	6000	0.217372	6735	5278	6000	0.242833	6735	4595	6000	0.356667	8576	5278	6000	0.549667
LS1	690	AI	7	4	6735	90	542	2.00741	733	1.3524	70	-20	394	0.726937	90	0	243	0.448339	90	0	7464	5278	0.324573	6735	5278	6735	0.216333	7464	5278	6735	0.324573	7464	6000	6735	0.217372
LS1	690	AI	8	1	6735	40	5554	20.5704	5046	0.908534	40	0	3852	0.693554	40	0	8088	1.45625	40	0	7464	6000	0.217372	7464	6000	6735	0.217372	7464	4595	6735	0.425984	8576	6000	6735	0.38248
LS1	690	AI	8	2	6000	50	1005	3.72222	2048	2.03781	90	40	1617	1.60896	100	50	1964	1.95423	90	40	7464	6000	0.244	6735	5278	6000	0.242833	8576	5278	6000	0.549667	6735	5278	6000	0.242833
LS1	690	AI	8	3	5278	40	13484	49.9407	15413	1.14306	40	0	8044	0.596559	40	0	14376	1.06615	70	30	6000	4595	0.266199	6000	4595	5278	0.266199	8576	2639	5278	1.12486	6000	4505	5278	0.283251
LS1	690	AI	8	4	6735	80	1230	4.55556	1976	1.6065	80	0	1351	1.09837	80	0	1878	1.52683	90	10	7464	6000	0.217372	6735	5278	6000	0.242833	8576	4595	6000	0.6635	7464	6000	6735	0.217372
LS2	340	AI	1	1	12992	40	5843	21.6407	3595	0.615266	40	0	5746	0.983399	90	50	5948	1.01797	60	20	14928	11312	0.278325	11312	8576	9856	0.277597	12992	6735	9856	0.634842	12992	9856	11312	0.277228
LS2	340	AI	1	2	11312	50	492	1.82222	485	0.985772	50	0	375	0.762195	110	60	1030	2.0935	90	40	12992	9856	0.277228	12992	8576	11312	0.390382	14928	9856	11312	0.448373	14928	7464	11312	0.65983
LS2	340	AI	1	3	12992	40	6259	23.1815	4645	0.742131	40	0	6339	1.01278	60	20	7520	1.20147	70	30	17152	11312	0.449507	11312	8576	9856	0.277597	14928	8576	9856	0.644481	11312	8576	9856	0.277597
LS2	340	AI	1	4	12992	60	469	1.73704	544	1.15991	50	-10	429	0.914712	80	20	1050	2.23881	80	20	14928	11312	0.278325	12992	9856	11312	0.277228	12992	7464	11312	0.488685	17152	9856	11312	0.644979
LS2	340	AI	2	1	12992	40	5113	18.937	2485	0.486016	50	10	1525	0.298259	80	40	3966	0.77567	70	30	14928	11312	0.278325	12992	9856	11312	0.277228	14928	7464	11312	0.65983	11312	8576	9856	0.277597
LS2	340	AI	2	2	9856	60	440	1.62963	438	0.995455	50	-10	113	0.256818	110	50	657	1.49318	80	20	11312	8576	0.277597	9856	7464	8576	0.278918	9856	7464	8576	0.278918	9856	7464	8576	0.278918
LS2	340	AI	2	3	14928	40	6147	22.7667	3149	0.512282	40	0	1071	0.174231	80	40	5591	0.909549	70	30	17152	11312	0.391211	14928	11312	12992	0.278325	11312	4595	9856	0.681514	11312	6735	9856	0.464387
LS2	340	AI	2	4	14928	60	437	1.61852	399	0.913043	60	0	88	0.201373	80	20	695	1.59039	80	20	17152	11312	0.391211	17152	12992	14928	0.278671	17152	12992	14928	0.278671	20000	14928	17152	0.295709
LS2	340	AI	3	1	14928	40	6541	24.2259	3049	0.466137	50	10	786	0.120165	80	40	6887	1.0529	70	30	17152	12992	0.278671	14928	9856	12992	0.390394	12992	5278	11312	0.681931	12992	7464	11312	0.488685
LS2	340	AI	3	2	12992	50	552	2.04444	528	0.956522	50	0	69	0.125	70	20	1310	2.37319	70	20	14928	9856	0.390394	12992	9856	11312	0.277228	8576	6000	6735	0.38248	7464	5278	6735	0.324573
LS2	340	AI	3	3	12992	40	6368	23.5852	3552	0.557789	40	0	475	0.0745917	80	40	7114	1.11715	60	20	14928	11312	0.278325	14928	11312	12992	0.278325	14928	5278	12992	0.742765	12992	8576	11312	0.390382
LS2	340	AI	3	4	11312	50	519	1.92222	446	0.859345	50	0	38	0.0732177	70	20	1078	2.07707	80	30	12992	9856	0.277228	12992	8576	11312	0.390382	8576	6735	7464	0.246651	12992	6735	7464	0.83829
LS2	340	AI	4	1	12992	40	5314	19.6815	3036	0.571321	40	0	5208	0.980053	90	50	4397	0.827437	70	30	14928	11312	0.278325	14928	11312	12992	0.278325	14928	5278	12992	0.742765	17152	8576	12992	0.660099
LS2	340	AI	4	2	11312	50	444	1.64444	301	0.677928	50	0	310	0.698198	90	40	694	1.56306	70	20	12992	9856	0.277228	12992	9856	11312	0.277228	11312	7464	9856	0.390422	11312	8576	9856	0.277597
LS2	340	AI	4	3	11312	50	6165	22.8333	3684	0.597567	40	-10	5317	0.862449	80	30	5246	0.850933	60	10	12992	8576	0.390382	11312	8576	9856	0.277597	17152	6000	9856	1.13149	11312	8576	9856	0.277597
LS2	340	AI	4	4	12992	40	467	1.72963	305	0.653105	60	20	352	0.753747	90	50	643	1.37687	90	50	14928	11312	0.278325	11312	7464	9856	0.390422	11312	5278	9856	0.612216	11312	8576	9856	0.277597
LS2	340	AI	5	1	7464	40	10163	37.6407	4374	0.430385	40	0	6747	0.663879	80	40	6248	0.614779	60	20	8576	6735	0.246651	8576	6735	7464	0.246651	11312	6000	7464	0.711683	8576	6000	7464	0.345123
LS2	340	AI	5	2	7464	70	1157	4.28519	715	0.617978	50	-20	492	0.425238	80	10	1265	1.09334	70	0	8576	6735	0.246651	7464	6000	6735	0.217372	9856	6000	6735	0.572532	7464	4595	6735	0.425984
LS2	340	AI	5	3	7464	40	11411	42.263	5568	0.48795	40	0	7316	0.641136	70	30	8231	0.721322	50	10	9856	6735	0.41814	8576	6735	7464	0.246651	8576	6735	7464	0.246651	7464	6000	6735	0.217372
LS2	340	AI	5	4	6735	60	1136	4.20741	668	0.588028	60	0	452	0.397887	80	20	1193	1.05018	60	0	7464	6000	0.217372	7464	6000	6735	0.217372	11312	5278	6735	0.895917	6735	4595	6000	0.356667
LS2	340	AI	6	1	11312	50	2567	9.50741	1661	0.647059	50	0	420	0.163615	90	40	2922	1.13829	80	30	12992	9856	0.277228	9856	7466	8576	0.278685	11312	5278	8576	0.703591	12992	7464	8576	0.64459
LS2	340	AI	6	2	12992	60	217	0.803704	216	0.995392	60	0	15	0.0691244	110	50	420	1.93548	80	20	14928	11312	0.278325	12992	9856	11312	0.277228	9856	6000	8576	0.449627	8576	6000	7464	0.345123
LS2	340	AI	6	3	11312	50	3263	12.0852	2034	0.623353	60	10	286	0.0876494	80	30	4056	1.24303	70	20	12992	9856	0.277228	8576	6735	7464	0.246651	8576	5278	7464	0.441854	12992	5278	7464	1.03349
LS2	340	AI	6	4	12992	50	209	0.774074	226	1.08134	60	10	26	0.124402	100	50	395	1.88995	90	40	14928	11312	0.278325	11312	8576	9856	0.277597	11312	8576	9856	0.277597	11312	8576	9856	0.277597
LS2	340	AI	7	1	11312	50	3104	11.4963	2573	0.82893	50	0	5111	1.64659	100	50	3133	1.00934	80	30	12992	9856	0.277228	12992	8576	11312	0.390382	20000	9856	11312	0.896747	12992	7464	11312	0.488685
LS2	340	AI	7	2	11312	60	264	0.977778	234	0.886364	60	0	300	1.13636	110	50	717	2.71591	100	40	12992	8576	0.390382	11312	8576	9856	0.277597	11312	7464	9856	0.390422	11312	8576	9856	0.277597
LS2	340	AI	7	3	11312	50	4437	16.4333	3018	0.680189	40	-10	5151	1.16092	70	20	4816	1.08542	70	20	12992	9856	0.277228	11312	8576	9856	0.277597	8576	6000	7464	0.345123	9856	5278	7464	0.613344
LS2	340	AI	7	4	12992	60	279	1.03333	239	0.856631	50	-10	329	1.17921	110	50	426	1.52688	100	40	14928	9856	0.390394	12992	9856	11312	0.277228	11312	7464	9856	0.390422	11312	6000	9856	0.538961
LS2	340	AI	8	1	12992	40	5314	19.6815	3069	0.577531	40	0	5208	0.980053	90	50	4397	0.827437	70	30	14928	11312	0.278325	8576	6000	7464	0.345123	14928	6735	7464	1.09767	7464	6000	6735	0.217372
LS2	340	AI	8	2	11312	50	442	1.63704	303	0.68552	50	0	309	0.699095	90	40	694	1.57014	60	10	12992	9856	0.277228	8576	6735	7464	0.246651	11312	7464	8576	0.448694	11312	8576	9856	0.277597
LS2	340	AI	8	3	11312	50	6167	22.8407	3670	0.595103	40	-10	5317	0.86217	80	30	5246	0.850657	60	10	12992	9856	0.277228	9856	7464	8576	0.278918	17152	6000	8576	1.30037	11312	8576	9856	0.277597
LS2	340	AI	8	4	12992	40	467	1.72963	305	0.653105	60	20	352	0.753747	90	50	643	1.37687	90	50	14928	11312	0.278325	11312	7464	9856	0.390422	11312	5278	9856	0.612216	11312	8576	9856	0.277597
LS3	390	AI	1	1	14928	40	6210	23	3167	0.509984	50	10	350	0.0563607	70	30	3061	0.492915	70	30	17152	12992	0.278671	17152	12992	14928	0.278671	17152	11312	14928	0.391211	17152	12992	14928	0.278671
LS3	390	AI	1	2	12992	70	1326	4.91111	370	0.279035	60	-10	29	0.0218703	100	30	331	0.249623	70	0	14928	11312	0.278325	14928	11312	12992	0.278325	17152	9856	12992	0.561576	14928	11312	12992	0.278325
LS3	390	AI	1	3	12992	40	7753	28.7148	3676	0.474139	40	0	1675	0.216045	50	10	4294	0.55385	60	20	17152	11312	0.449507	14928	11312	12992	0.278325	17152	9856	12992	0.561576	14928	11312	12992	0.278325
LS3	390	AI	1	4	12992	70	1138	4.21481	419	0.36819	60	-10	131	0.115114	110	40	342	0.300527	110	40	17152	11312	0.449507	17152	11312	12992	0.449507	17152	9856	12992	0.561576	14928	11312	12992	0.278325
LS3	390	AI	2	1	14928	40	4114	15.237	1932	0.469616	50	10	1438	0.349538	80	40	2762	0.671366	100	60	17152	12992	0.278671	17152	12992	14928	0.278671	17152	9856	14928	0.488746	14928	9856	12992	0.390394
LS3	390	AI	2	2	12992	70	577	2.13704	181	0.313692	80	10	117	0.202773	100	30	229	0.39688	110	40	14928	11312	0.278325	17152	11312	12992	0.449507	14928	9856	12992	0.390394	12992	8576	11312	0.390382
LS3	390	AI	2	3	14928	40	5101	18.8926	2036	0.399137	50	10	1468	0.287787	80	40	2760	0.54107	70	30	17152	11312	0.391211	17152	11312	14928	0.391211	20000	12992	14928	0.469453	17152	12992	14928	0.278671
LS3	390	AI	2	4	14928	80	605	2.24074	190	0.31405	70	-10	161	0.266116	100	20	231	0.381818	100	20	17152	12992	0.278671	17152	12992	14928	0.278671	17152	12992	14928	0.278671	17152	12992	14928	0.278671
LS3	390	AI	3	1	14928	40	3253	12.0481	1915	0.588687	80	40	1240	0.381187	90	50	3005	0.923763	90	50	17152	11312	0.391211	14928	9856	12992	0.390394	17152	6735	12992	0.801801	14928	9856	12992	0.390394
LS3	390	AI	3	2	12992	80	439	1.62593	174	0.396355	90	10	81	0.18451	110	30	324	0.738041	100	20	14928	11312	0.278325	17152	11312	12992	0.449507	17152	11312	12992	0.449507	12992	9856	11312	0.277228
LS3	390	AI	3	3	14928	40	4108	15.2148	2332	0.567673	40	0	1273	0.309883	40	0	3591	0.874148	60	20	17152	12992	0.278671	17152	11312	14928	0.391211	17152	12992	14928	0.278671	17152	11312	14928	0.391211
LS3	390	AI	3	4	14928	60	504	1.86667	208	0.412698	90	30	112	0.222222	110	50	312	0.619048	90	30	17152	11312	0.391211	17152	12992	14928	0.278671	20000	12992	14928	0.469453	17152	12992	14928	0.278671
LS3	390	AI	4	1	12992	40	7128	26.4	3382	0.474467	50	10	2059	0.288861	80	40	3630	0.509259	60	20	17152	11312	0.449507	12992	9856	11312	0.277228	17152	7464	11312	0.856436	14928	9856	11312	0.448373
LS3	390	AI	4	2	14928	40	1272	4.71111	346	0.272013	50	10	184	0.144654	90	50	351	0.275943	60	20	17152	11312	0.391211	12992	8576	11312	0.390382	20000	9856	11312	0.896747	14928	9856	11312	0.448373
LS3	390	AI	4	3	14928	40	8182	30.3037	3748	0.458079	40	0	2502	0.305793	50	10	4245	0.518822	70	30	17152	11312	0.391211	17152	12992	14928	0.278671	17152	12992	14928	0.278671	17152	9856	14928	0.488746
LS3	390	AI	4	4	14928	40	1124	4.16296	357	0.317616	40	0	186	0.16548	60	20	350	0.311388	80	40	17152	11312	0.391211	17152	12992	14928	0.278671	17152	12992	14928	0.278671	17152	9856	14928	0.488746
LS3	390	AI	5	1	11312	50	5346	19.8	2294	0.429106	50	0	1574	0.294426	70	20	2096	0.392069	60	10	12992	8576	0.390382	12992	8576	11312	0.390382	12992	6735	11312	0.553129	14928	7464	11312	0.65983
LS3	390	AI	5	2	11312	50	1056	3.91111	304	0.287879	60	10	147	0.139205	90	40	475	0.449811	80	30	12992	9856	0.277228	12992	9856	11312	0.277228	12992	8576	11312	0.390382	17152	11312	12992	0.449507
LS3	390	AI	5	3	12992	40	6708	24.8444	2892	0.431127	50	10	1640	0.244484	80	40	2700	0.402504	50	10	14928	11312	0.278325	17152	8576	12992	0.660099	12992	7464	11312	0.488685	17152	12992	14928	0.278671
LS3	390	AI	5	4	12992	40	961	3.55926	320	0.332986	60	20	153	0.159209	110	70	393	0.408949	60	20	14928	11312	0.278325	17152	11312	12992	0.449507	17152	11312	12992	0.449507	14928	11312	12992	0.278325
LS3	390	AI	6	1	12992	40	2641	9.78148	1855	0.702385	50	10	1233	0.466869	60	20	2293	0.868232	80	40	17152	11312	0.449507	12992	9856	11312	0.277228	17152	11312	14928	0.391211	17152	11312	14928	0.391211
LS3	390	AI	6	2	12992	70	406	1.5037	218	0.536946	50	-20	95	0.23399	110	40	225	0.554187	90	20	14928	8576	0.488916	12992	9856	11312	0.277228	20000	8576	11312	1.0099	14928	9856	11312	0.448373
LS3	390	AI	6	3	14928	40	3720	13.7778	1780	0.478495	50	10	1205	0.323925	60	20	2546	0.684409	60	20	17152	12992	0.278671	17152	11312	14928	0.391211	17152	9856	14928	0.488746	17152	12992	14928	0.278671
LS3	390	AI	6	4	12992	60	494	1.82963	224	0.453441	90	30	122	0.246964	90	30	195	0.394737	60	0	14928	11312	0.278325	14928	11312	12992	0.278325	17152	9856	12992	0.561576	17152	12992	14928	0.278671
LS3	390	AI	7	1	12992	50	3246	12.0222	2500	0.770179	60	10	2283	0.703327	80	30	4043	1.24553	50	0	14928	9856	0.390394	14928	9856	12992	0.390394	12992	7464	11312	0.488685	12992	9856	11312	0.277228
LS3	390	AI	7	2	12992	60	390	1.44444	257	0.658974	80	20	176	0.451282	110	50	337	0.864103	70	10	14928	9856	0.390394	12992	9856	11312	0.277228	17152	7464	11312	0.856436	12992	9856	11312	0.277228
LS3	390	AI	7	3	14928	40	4065	15.0556	2762	0.679459	40	0	2249	0.55326	80	40	4138	1.01796	50	10	17152	12992	0.278671	17152	12992	14928	0.278671	20000	7464	14928	0.839764	14928	11312	12992	0.278325
LS3	390	AI	7	4	14928	60	459	1.7	247	0.538126	70	10	179	0.389978	110	50	321	0.699346	80	20	17152	12992	0.278671	17152	12992	14928	0.278671	20000	9856	14928	0.679528	17152	12992	14928	0.278671
LS3	390	AI	8	1	14928	40	7123	26.3815	3382	0.4748	50	10	2057	0.288783	40	0	3630	0.509617	60	20	17152	11312	0.391211	17152	12992	14928	0.278671	17152	12992	14928	0.278671	17152	12992	14928	0.278671
LS3	390	AI	8	2	14928	40	1270	4.7037	346	0.272441	50	10	185	0.145669	60	20	352	0.277165	90	50	17152	12992	0.278671	17152	12992	14928	0.278671	17152	12992	14928	0.278671	17152	12992	14928	0.278671
LS3	390	AI	8	3	14928	40	8168	30.2519	3734	0.45715	40	0	2502	0.306317	50	10	4249	0.520201	70	30	17152	11312	0.391211	17152	12992	14928	0.278671	17152	9856	14928	0.488746	17152	11312	14928	0.391211
LS3	390	AI	8	4	14928	40	1124	4.16296	357	0.317616	40	0	186	0.16548	60	20	352	0.313167	60	20	17152	11312	0.391211	17152	12992	14928	0.278671	17152	12992	14928	0.278671	14928	9856	12992	0.390394
LS4	340	AI	1	1	12992	50	2902	10.7481	4044	1.39352	50	0	2225	0.766713	60	10	4432	1.52722	60	10	14928	11312	0.278325	14928	7464	12992	0.574507	14928	6735	12992	0.630619	14928	11312	12992	0.278325
LS4	340	AI	1	2	9856	50	786	2.91111	899	1.14377	50	0	165	0.209924	80	30	869	1.1056	70	20	11312	8576	0.277597	9856	7464	8576	0.278918	12992	6000	8576	0.815299	11312	8576	9856	0.277597
LS4	340	AI	1	3	12992	50	7370	27.2963	9804	1.33026	40	-10	2162	0.293351	50	0	10751	1.45875	50	0	14928	11312	0.278325	17152	11312	12992	0.449507	17152	8576	12992	0.660099	12992	9856	11312	0.277228
LS4	340	AI	1	4	12992	50	772	2.85926	750	0.971503	50	0	153	0.198187	70	20	926	1.19948	100	50	14928	11312	0.278325	14928	8576	12992	0.488916	14928	11312	12992	0.278325	14928	11312	12992	0.278325
LS4	340	AI	2	1	9856	40	1660	6.14815	2517	1.51627	40	0	1549	0.933133	50	10	3122	1.88072	60	20	11312	8576	0.277597	11312	8576	9856	0.277597	12992	7464	9856	0.560877	12992	9856	11312	0.277228
LS4	340	AI	2	2	9856	100	117	0.433333	395	3.37607	100	0	127	1.08547	110	10	291	2.48718	110	10	11312	7464	0.390422	9856	6735	8576	0.363923	9856	7464	8576	0.278918	12992	9856	11312	0.277228
LS4	340	AI	2	3	9856	60	1416	5.24444	2554	1.80367	50	-10	1580	1.11582	60	0	3320	2.34463	70	10	11312	7464	0.390422	14928	9856	12992	0.390394	12992	9856	11312	0.277228	12992	8576	11312	0.390382
LS4	340	AI	2	4	9856	90	108	0.4	356	3.2963	80	-10	114	1.05556	100	10	277	2.56481	100	10	11312	8576	0.277597	9856	7464	8576	0.278918	11312	7464	8576	0.448694	11312	6000	8576	0.619403
LS4	340	AI	3	1	9856	50	4693	17.3815	7453	1.58811	40	-10	1641	0.34967	60	10	5924	1.26231	60	10	11312	8576	0.277597	11312	8576	9856	0.277597	12992	8576	9856	0.448052	11312	7464	9856	0.390422
LS4	340	AI	3	2	9856	40	1346	4.98519	1335	0.991828	40	0	317	0.235513	60	20	1095	0.813522	70	30	11312	8576	0.277597	11312	8576	9856	0.277597	12992	7464	9856	0.560877	9856	7464	8576	0.278918
LS4	340	AI	3	3	12992	40	9658	35.7704	11124	1.15179	40	0	2021	0.209257	50	10	11584	1.19942	40	0	14928	11312	0.278325	11312	8576	9856	0.277597	11312	8576	9856	0.277597	11312	8576	9856	0.277597
LS4	340	AI	3	4	9856	50	1410	5.22222	1385	0.98227	40	-10	160	0.113475	70	20	1082	0.767376	50	0	11312	8576	0.277597	11312	8576	9856	0.277597	11312	8576	9856	0.277597	8576	6735	7464	0.246651
LS4	340	AI	4	1	12992	50	3905	14.463	3876	0.992574	40	-10	1758	0.450192	60	10	4869	1.24686	70	20	14928	9856	0.390394	11312	8576	9856	0.277597	11312	8576	9856	0.277597	8576	6735	7464	0.246651
LS4	340	AI	4	2	12992	50	326	1.20741	363	1.1135	40	-10	139	0.42638	50	0	507	1.55521	110	60	14928	11312	0.278325	14928	11312	12992	0.278325	12992	9856	11312	0.277228	12992	9856	11312	0.277228
LS4	340	AI	4	3	12992	50	4424	16.3852	3744	0.846293	40	-10	1609	0.363698	70	20	5623	1.27102	50	0	14928	9856	0.390394	14928	11312	12992	0.278325	14928	8576	12992	0.488916	12992	8576	11312	0.390382
LS4	340	AI	4	4	11312	70	313	1.15926	371	1.1853	70	0	120	0.383387	60	-10	448	1.43131	80	10	12992	9856	0.277228	14928	9856	12992	0.390394	11312	7464	9856	0.390422	11312	8576	9856	0.277597
LS4	340	AI	5	1	9856	40	5701	21.1148	8388	1.47132	40	0	2361	0.414138	50	10	7760	1.36116	50	10	11312	8576	0.277597	11312	6735	9856	0.464387	11312	8576	9856	0.277597	11312	8576	9856	0.277597
LS4	340	AI	5	2	8576	60	1276	4.72593	1298	1.01724	50	-10	331	0.259404	70	10	960	0.752351	80	20	9856	7464	0.278918	9856	7464	8576	0.278918	8576	6735	7464	0.246651	9856	6735	7464	0.41814
LS4	340	AI	5	3	9856	40	9367	34.6926	7541	0.80506	40	0	3769	0.40237	70	30	7726	0.824811	50	10	11312	7464	0.390422	11312	6735	9856	0.464387	12992	6735	9856	0.634842	11312	5278	9856	0.612216
LS4	340	AI	5	4	9856	40	1217	4.50741	1032	0.847987	50	10	257	0.211175	70	30	966	0.793755	80	40	11312	8576	0.277597	11312	7464	9856	0.390422	11312	8576	9856	0.277597	9856	6000	8576	0.449627
LS4	340	AI	6	1	12992	50	4333	16.0481	3789	0.874452	50	0	1310	0.302331	50	0	4280	0.987768	70	20	14928	9856	0.390394	12992	9856	11312	0.277228	12992	9856	11312	0.277228	12992	9856	11312	0.277228
LS4	340	AI	6	2	12992	50	540	2	453	0.838889	80	30	76	0.140741	80	30	589	1.09074	100	50	14928	9856	0.390394	12992	9856	11312	0.277228	14928	11312	12992	0.278325	14928	11312	12992	0.278325
LS4	340	AI	6	3	9856	40	4365	16.1667	4067	0.93173	40	0	1383	0.316838	50	10	4942	1.13219	60	20	11312	8576	0.277597	11312	8576	9856	0.277597	12992	6735	9856	0.634842	11312	6735	9856	0.464387
LS4	340	AI	6	4	12992	70	537	1.98889	442	0.823091	50	-20	91	0.16946	60	-10	490	0.912477	60	-10	14928	9856	0.390394	12992	8576	11312	0.390382	12992	9856	11312	0.277228	12992	9856	11312	0.277228
LS4	340	AI	7	1	12992	80	1232	4.56296	1686	1.36851	50	-30	899	0.729708	70	-10	1726	1.40097	60	-20	14928	11312	0.278325	9856	7464	8576	0.278918	12992	6735	11312	0.553129	12992	8576	11312	0.390382
LS4	340	AI	7	2	12992	70	91	0.337037	244	2.68132	90	20	65	0.714286	100	30	156	1.71429	90	20	14928	11312	0.278325	17152	11312	12992	0.449507	14928	11312	12992	0.278325	11312	8576	9856	0.277597
LS4	340	AI	7	3	12992	50	1369	5.07037	2292	1.67421	40	-10	842	0.615047	70	20	1931	1.41052	90	40	17152	11312	0.449507	14928	11312	12992	0.278325	14928	8576	12992	0.488916	12992	8576	11312	0.390382
LS4	340	AI	7	4	12992	90	90	0.333333	196	2.17778	60	-30	71	0.788889	80	-10	136	1.51111	100	10	14928	11312	0.278325	14928	9856	12992	0.390394	14928	11312	12992	0.278325	12992	9856	11312	0.277228
LS4	340	AI	8	1	9856	40	6214	23.0148	6181	0.994689	50	10	1799	0.289508	60	20	6030	0.970389	50	10	11312	7464	0.390422	12992	8576	9856	0.448052	12992	8576	9856	0.448052	9856	7464	8576	0.278918
LS4	340	AI	8	2	8576	60	1327	4.91481	1149	0.865863	40	-20	197	0.148455	100	40	1072	0.807837	100	40	9856	6735	0.363923	8576	6735	7464	0.246651	11312	6735	7464	0.61321	8576	6735	7464	0.246651
LS4	340	AI	8	3	9856	40	7131	26.4111	6143	0.86145	40	0	2194	0.307671	50	10	7868	1.10335	60	20	11312	8576	0.277597	11312	8576	9856	0.277597	9856	6000	8576	0.449627	11312	8576	9856	0.277597
LS4	340	AI	8	4	8576	50	1151	4.26296	999	0.867941	50	0	154	0.133797	70	20	905	0.786273	60	10	9856	7464	0.278918	8576	6735	7464	0.246651	9856	7464	8576	0.278918	11312	8576	9856	0.277597
LS5	370	AI	1	1	12992	40	3553	13.1593	5689	1.60118	50	10	3801	1.0698	40	0	5206	1.46524	70	30	14928	11312	0.278325	12992	9856	11312	0.277228	17152	11312	12992	0.449507	17152	11312	12992	0.449507
LS5	370	AI	1	2	12992	60	639	2.36667	600	0.938967	60	0	420	0.657277	60	0	598	0.935837	90	30	14928	11312	0.278325	12992	9856	11312	0.277228	12992	8576	11312	0.390382	14928	8576	11312	0.561528
LS5	370	AI	1	3	12992	40	7702	28.5259	6078	0.789146	40	0	3439	0.446507	60	20	5361	0.696053	60	20	14928	11312	0.278325	17152	12992	14928	0.278671	14928	8576	12992	0.488916	12992	9856	11312	0.277228
LS5	370	AI	1	4	12992	40	860	3.18519	468	0.544186	50	10	360	0.418605	80	40	529	0.615116	60	20	17152	11312	0.449507	12992	9856	11312	0.277228	12992	8576	11312	0.390382	12992	8576	11312	0.390382
LS5	370	AI	2	1	12992	40	10141	37.5593	2308	0.227591	50	10	1876	0.184992	50	10	1958	0.193078	60	20	14928	11312	0.278325	12992	9856	11312	0.277228	12992	8576	11312	0.390382	12992	9856	11312	0.277228
LS5	370	AI	2	2	12992	40	663	2.45556	246	0.371041	50	10	218	0.328808	80	40	201	0.303167	80	40	14928	11312	0.278325	12992	9856	11312	0.277228	14928	9856	12992	0.390394	14928	11312	12992	0.278325
LS5	370	AI	2	3	12992	40	10099	37.4037	2336	0.23131	40	0	1901	0.188236	50	10	2562	0.253688	50	10	14928	11312	0.278325	11312	8576	9856	0.277597	12992	7464	11312	0.488685	12992	9856	11312	0.277228
LS5	370	AI	2	4	12992	40	678	2.51111	188	0.277286	60	20	156	0.230088	50	10	215	0.317109	50	10	14928	11312	0.278325	12992	9856	11312	0.277228	12992	9856	11312	0.277228	12992	9856	11312	0.277228
LS5	370	AI	3	1	9856	40	4954	18.3481	8275	1.67037	60	20	3806	0.768268	40	0	7936	1.60194	50	10	11312	8576	0.277597	12992	8576	11312	0.390382	11312	8576	9856	0.277597	9856	7464	8576	0.278918
LS5	370	AI	3	2	6000	50	982	3.63704	1114	1.13442	70	20	693	0.705703	60	10	1178	1.19959	80	30	6735	5278	0.242833	7464	6000	6735	0.217372	7464	6000	6735	0.217372	8576	6000	6735	0.38248
LS5	370	AI	3	3	7464	40	6826	25.2815	5869	0.859801	40	0	3433	0.50293	70	30	9151	1.34061	40	0	8576	6000	0.345123	9856	7464	8576	0.278918	8576	5278	6735	0.489681	9856	7464	8576	0.278918
LS5	370	AI	3	4	8576	50	990	3.66667	759	0.766667	60	10	609	0.615152	100	50	1094	1.10505	80	30	11312	6735	0.533699	9856	7464	8576	0.278918	17152	6735	8576	1.21467	8576	6735	7464	0.246651
LS5	370	AI	4	1	7464	40	5135	19.0185	3948	0.768841	50	10	2930	0.570594	40	0	3821	0.744109	60	20	8576	6000	0.345123	11312	8576	9856	0.277597	12992	7464	8576	0.64459	11312	8576	9856	0.277597
LS5	370	AI	4	2	7464	50	744	2.75556	822	1.10484	70	20	370	0.497312	70	20	582	0.782258	80	30	8576	6735	0.246651	8576	6735	7464	0.246651	8576	6000	7464	0.345123	11312	8576	9856	0.277597
LS5	370	AI	4	3	9856	40	5831	21.5963	4812	0.825244	50	10	3266	0.56011	50	10	5774	0.990225	60	20	11312	8576	0.277597	11312	8576	9856	0.277597	11312	8576	9856	0.277597	12992	8576	9856	0.448052
LS5	370	AI	4	4	9856	50	688	2.54815	415	0.603198	50	0	373	0.542151	70	20	527	0.765988	70	20	11312	8576	0.277597	12992	9856	11312	0.277228	12992	9856	11312	0.277228	17152	11312	12992	0.449507
LS5	370	AI	5	1	9856	40	6382	23.637	5039	0.789564	40	0	3106	0.486681	50	10	4800	0.752115	60	20	11312	6735	0.464387	9856	7464	8576	0.278918	12992	7464	8576	0.64459	9856	7464	8576	0.278918
LS5	370	AI	5	2	11312	50	1210	4.48148	1010	0.834711	50	0	632	0.522314	60	10	901	0.744628	70	20	12992	9856	0.277228	12992	9856	11312	0.277228	7464	6000	6735	0.217372	7464	5278	6735	0.324573
LS5	370	AI	5	3	9856	40	7201	26.6704	6515	0.904735	60	20	4010	0.556867	60	20	7502	1.0418	60	20	11312	8576	0.277597	12992	8576	9856	0.448052	7464	5278	9856	0.221794	11312	7464	9856	0.390422
LS5	370	AI	5	4	7464	50	1140	4.22222	886	0.777193	70	20	568	0.498246	60	10	893	0.783333	90	40	8576	6735	0.246651	8576	6735	7464	0.246651	7464	6000	6735	0.217372	7464	5278	6735	0.324573
LS5	370	AI	6	1	6735	40	3904	14.4593	2132	0.546107	80	40	1580	0.404713	50	10	1811	0.463883	90	50	8576	5278	0.489681	8576	6735	7464	0.246651	7464	4595	6735	0.425984	6735	5278	6000	0.242833
LS5	370	AI	6	2	6000	50	542	2.00741	246	0.453875	100	50	205	0.378229	80	30	199	0.367159	90	40	6735	5278	0.242833	6735	5278	6000	0.242833	11312	5278	6000	1.00567	6735	5278	6000	0.242833
LS5	370	AI	6	3	8576	50	5226	19.3556	3081	0.589552	80	30	1772	0.339074	80	30	2432	0.465365	70	20	11312	7464	0.448694	8576	6735	7464	0.246651	11312	5278	8576	0.703591	9856	6735	8576	0.363923
LS5	370	AI	6	4	7464	40	522	1.93333	254	0.48659	100	60	189	0.362069	90	50	242	0.463602	100	60	8576	6735	0.246651	7464	6000	6735	0.217372	11312	6000	6735	0.788716	7464	5278	6735	0.324573
LS5	370	AI	7	1	3482	70	1083	4.01111	995	0.918744	90	20	691	0.638042	90	20	954	0.880886	90	20	4000	3031	0.278288	4595	3482	4000	0.27825	4000	3031	3482	0.278288	4595	3482	4000	0.27825
LS5	370	AI	7	2	3031	80	96	0.355556	55	0.572917	70	-10	72	0.75	100	20	93	0.96875	80	0	3482	2639	0.278126	3482	2639	3031	0.278126	4595	2639	3031	0.645332	3031	2297	2639	0.278136
LS5	370	AI	7	3	3031	70	1430	5.2963	1126	0.787413	100	30	843	0.58951	80	10	1490	1.04196	80	10	3482	2639	0.278126	3482	2297	3031	0.39096	3031	2297	2639	0.278136	3031	2297	2639	0.278136
LS5	370	AI	7	4	2639	100	88	0.325926	70	0.795455	100	0	74	0.840909	100	0	106	1.20455	110	10	3031	1516	0.574081	4000	3031	3482	0.278288	3031	2297	2639	0.278136	3031	2297	2639	0.278136
LS5	370	AI	8	1	4000	40	4722	17.4889	3273	0.693139	80	40	2382	0.504447	60	20	3083	0.652901	60	20	4595	3482	0.27825	3482	2639	3031	0.278126	4595	3482	4000	0.27825	4595	3482	4000	0.27825
LS5	370	AI	8	2	3031	70	1106	4.0963	724	0.654611	100	30	419	0.378843	70	0	610	0.551537	80	10	3482	2297	0.39096	3482	2639	3031	0.278126	3482	2639	3031	0.278126	3482	2639	3031	0.278126
LS5	370	AI	8	3	5278	40	6344	23.4963	4851	0.76466	90	50	3057	0.481873	40	0	4928	0.776797	60	20	6000	4595	0.266199	4595	3482	4000	0.27825	6000	3482	4000	0.6295	4595	3482	4000	0.27825
LS5	370	AI	8	4	3031	80	968	3.58519	646	0.667355	70	-10	460	0.475207	80	0	565	0.583678	90	10	3482	2639	0.278126	3482	2639	3031	0.278126	5278	2297	3031	0.983504	4000	2297	2639	0.64532
LS6	650	DC	2	1	2297	60	122	0.451852	1057	8.66393	60	0	9575	78.4836	80	20	1140	9.34426	110	50	3031	2000	0.448846	3031	2000	2297	0.448846	2639	2000	2297	0.278189	2000	1516	1741	0.278001
LS6	650	DC	2	2	1149	110	32	0.118519	126	3.9375	110	0	529	16.5312	80	-30	64	2	110	0	1320	1000	0.278503	1320	1000	1149	0.278503	1320	1000	1149	0.278503	1320	1000	1149	0.278503
LS6	650	DC	2	3	2000	40	33	0.122222	1230	37.2727	40	0	9865	298.939	40	0	1188	36	100	60	2297	1516	0.3905	2297	1516	2000	0.3905	2639	1149	2000	0.745	3031	1741	2639	0.488822
LS6	650	DC	2	4	2000	110	59	0.218519	187	3.16949	110	0	524	8.88136	110	0	77	1.30508	110	0	2297	1741	0.278	2297	1741	2000	0.278	2297	1741	2000	0.278	3031	2297	2639	0.278136
LS6	650	DC	3	1	2639	40	3914	14.4963	6625	1.69264	50	10	8705	2.22407	50	10	5648	1.44303	60	20	3031	1516	0.574081	5278	1000	2639	1.62107	3482	1741	2639	0.65972	3031	1320	2639	0.648352
LS6	650	DC	3	2	3031	60	1159	4.29259	1202	1.0371	60	0	2005	1.72994	50	-10	1643	1.4176	60	0	3482	2639	0.278126	3482	1741	3031	0.574398	3031	1516	2639	0.574081	2639	1516	2297	0.488899
LS6	650	DC	3	3	2297	40	12107	44.8407	11614	0.95928	40	0	17409	1.43793	40	0	11610	0.958949	60	20	2639	1516	0.488899	3031	2000	2297	0.448846	2639	1516	2297	0.488899	4595	871	2297	1.62125
LS6	650	DC	3	4	3031	70	1867	6.91481	1267	0.678629	60	-10	2321	1.24317	40	-30	1862	0.997322	40	-30	3482	2639	0.278126	4000	1516	3031	0.819532	3031	2297	2639	0.278136	3031	1741	2639	0.488822
LS6	650	DC	4	1	3482	40	5143	19.0481	5062	0.98425	40	0	7232	1.40618	40	0	5228	1.01653	70	30	4000	2000	0.574383	4000	1320	3482	0.769673	4595	3031	4000	0.391	4595	1741	4000	0.7135
LS6	650	DC	4	2	2000	50	971	3.5963	878	0.904222	60	10	1944	2.00206	50	0	1424	1.46653	50	0	2297	1741	0.278	3482	1000	2000	1.241	2297	1516	2000	0.3905	2297	1516	2000	0.3905
LS6	650	DC	4	3	1320	40	11063	40.9741	9254	0.836482	50	10	15680	1.41734	40	0	12905	1.1665	40	0	2000	871	0.855303	1516	758	1320	0.574242	1516	1000	1320	0.390909	2297	871	1320	1.0803
LS6	650	DC	4	4	2297	40	928	3.43704	794	0.855603	60	20	1659	1.78772	50	10	1316	1.4181	40	0	2639	2000	0.278189	2639	1516	2297	0.488899	3031	2000	2297	0.448846	2639	2000	2297	0.278189
LS6	650	DC	5	1	1320	60	19	0.0703704	381	20.0526	60	0	670	35.2632	60	0	131	6.89474	80	20	1516	871	0.488636	2639	1741	1320	0.680303	2000	1516	1741	0.278001	2297	1320	2000	0.4885
LS6	650	DC	5	2	1149	70	5	0.0185185	277	55.4	70	0	37	7.4	110	40	21	4.2	90	20	1320	758	0.489121	1516	758	1149	0.659704	2297	1741	2000	0.278	2297	1516	2000	0.3905
LS6	650	DC	5	3	2000	40	264	0.977778	6893	26.1098	40	0	464	1.75758	50	10	969	3.67045	60	20	2297	1516	0.3905	3031	574	2000	1.2285	2297	1516	2000	0.3905	2639	1741	2297	0.390945
LS6	650	DC	5	4	1000	70	2	0.00740741	129	64.5	70	0	14	7	110	40	19	9.5	110	40	1149	574	0.575	1149	500	1000	0.649	1320	1000	1149	0.278503	1320	1000	1149	0.278503
LS6	650	DC	6	1	2000	80	49	0.181481	258	5.26531	70	-10	659	13.449	70	-10	521	10.6327	60	-20	2297	1516	0.3905	2297	1516	2000	0.3905	2297	1516	2000	0.3905	2639	1741	2000	0.449
LS6	650	DC	6	2	1320	50	129	0.477778	119	0.922481	50	0	1261	9.77519	70	20	936	7.25581	50	0	1516	1149	0.27803	2297	1516	2000	0.3905	2297	1516	2000	0.3905	2297	1741	2000	0.278
LS6	650	DC	6	3	2639	60	9948	36.8444	6495	0.652895	60	0	16682	1.67692	50	-10	13053	1.31212	40	-20	3031	1320	0.648352	4595	1149	2639	1.3058	3031	1516	2639	0.574081	3031	2000	2639	0.390678
LS6	650	DC	6	4	2000	70	182	0.674074	90	0.494505	50	-20	635	3.48901	80	10	540	2.96703	60	-10	2297	1516	0.3905	3031	1320	2000	0.8555	2297	1741	2000	0.278	3482	1516	2000	0.983
LS6	650	DC	7	1	1000	60	140	0.518519	224	1.6	60	0	366	2.61429	80	20	298	2.12857	80	20	1149	871	0.278	1320	660	1149	0.574413	1320	1000	1149	0.278503	2000	1000	1149	0.870322
LS6	650	DC	7	2	1149	110	64	0.237037	57	0.890625	100	-10	38	0.59375	100	-10	27	0.421875	100	-10	1320	871	0.390775	1000	500	871	0.574053	1149	871	1000	0.278	1149	660	1000	0.489
LS6	650	DC	7	3	1516	60	1159	4.29259	707	0.610009	60	0	402	0.346851	80	20	634	0.547023	70	10	1741	1000	0.488786	2639	1516	2297	0.488899	1741	1320	1516	0.277704	1516	500	1320	0.769697
LS6	650	DC	7	4	2000	90	47	0.174074	39	0.829787	90	0	36	0.765957	100	10	31	0.659574	110	20	2297	1741	0.278	2000	1149	1741	0.4888	1320	1000	1149	0.278503	1320	1000	1149	0.278503
LS6	650	DC	8	1	1320	80	113	0.418519	180	1.59292	80	0	764	6.76106	70	-10	529	4.68142	80	0	1516	871	0.488636	8576	4595	7464	0.53336	6735	5278	6000	0.242833	7464	5278	6000	0.364333
LS6	650	DC	8	2	1149	70	101	0.374074	50	0.49505	90	20	730	7.22772	80	10	444	4.39604	90	20	1320	871	0.390775	7464	3482	6000	0.663667	14928	9856	11312	0.448373	12992	8576	11312	0.390382
LS6	650	DC	8	3	6735	50	2602	9.63704	2386	0.916987	50	0	16543	6.3578	50	0	11871	4.56226	50	0	7464	5278	0.324573	12992	9856	11312	0.277228	17152	9856	11312	0.644979	17152	7464	11312	0.856436
LS6	650	DC	8	4	4595	60	89	0.32963	72	0.808989	60	0	555	6.23596	80	20	405	4.55056	100	40	5278	3031	0.48901	17152	9856	14928	0.488746	17152	12992	14928	0.278671	17152	9856	14928	0.488746
LS7	620	DC	1	1	6000	40	5643	20.9	6548	1.16038	40	0	11133	1.97289	80	40	6022	1.06716	90	50	6735	4595	0.356667	4595	2639	4000	0.489	4595	2639	4000	0.489	4595	3031	4000	0.391
LS7	620	DC	1	2	6000	100	477	1.76667	1006	2.10901	90	-10	2378	4.98532	70	-30	4021	8.42977	110	10	6735	4000	0.455833	4595	3482	4000	0.27825	4595	3482	4000	0.27825	4595	2000	4000	0.64875
LS7	620	DC	1	3	7464	40	8299	30.737	11134	1.34161	40	0	18994	2.28871	40	0	12056	1.45271	50	10	8576	4000	0.613076	7464	2297	4000	1.29175	6000	3482	4000	0.6295	4595	2297	4000	0.5745
LS7	620	DC	1	4	6735	100	510	1.88889	963	1.88824	70	-30	1927	3.77843	110	10	1286	2.52157	110	10	7464	5278	0.324573	7464	6000	6735	0.217372	7464	5278	6735	0.324573	8576	6000	6735	0.38248
LS7	620	DC	2	1	6000	100	408	1.51111	334	0.818627	100	0	601	1.47304	110	10	298	0.730392	110	10	6735	5278	0.242833	6735	4595	5278	0.405457	7464	5278	6000	0.364333	7464	6000	6735	0.217372
LS7	620	DC	2	2	6735	80	198	0.733333	24	0.121212	110	30	15	0.0757576	110	30	76	0.383838	110	30	7464	5278	0.324573	6000	4595	5278	0.266199	6000	4595	5278	0.266199	6000	4595	5278	0.266199
LS7	620	DC	2	3	8576	60	5940	22	480	0.0808081	90	30	256	0.0430976	110	50	269	0.0452862	110	50	9856	6735	0.363923	9856	6000	6735	0.572532	6735	5278	6735	0.216333	7464	5278	6735	0.324573
LS7	620	DC	2	4	6735	100	163	0.603704	11	0.0674847	110	10	18	0.110429	110	10	2	0.0122699	110	10	7464	5278	0.324573	6000	4595	5278	0.266199	6000	4595	5278	0.266199	7464	6000	6735	0.217372
LS7	620	DC	3	1	3031	40	6214	23.0148	8148	1.31123	40	0	10118	1.62826	60	20	7810	1.25684	60	20	3482	2000	0.488948	2000	1149	1741	0.4888	3482	1516	1741	1.12924	2639	1320	1741	0.757611
LS7	620	DC	3	2	2297	60	831	3.07778	1380	1.66065	60	0	7602	9.14801	60	0	2221	2.67268	70	10	2639	1741	0.390945	1741	1149	1516	0.390501	1741	871	1516	0.573879	1741	758	1516	0.648417
LS7	620	DC	3	3	3031	40	8494	31.4593	12617	1.4854	40	0	30122	3.54627	50	10	13512	1.59077	50	10	3482	1741	0.574398	2000	1000	1741	0.574383	2297	1741	2000	0.278	2639	1320	2000	0.6595
LS7	620	DC	3	4	2297	50	560	2.07407	1197	2.1375	60	10	3041	5.43036	70	20	1858	3.31786	70	20	2639	1741	0.390945	1741	1000	1516	0.488786	1741	758	1516	0.648417	1741	871	1516	0.573879
LS7	620	DC	4	1	3031	40	5145	19.0556	7793	1.51467	40	0	14929	2.90165	60	20	8098	1.57396	40	0	3482	2000	0.488948	2639	1516	2297	0.488899	2639	1741	2297	0.390945	3031	2000	2297	0.448846
LS7	620	DC	4	2	3031	40	768	2.84444	1609	2.09505	60	20	3908	5.08854	60	20	2800	3.64583	90	50	3482	2297	0.39096	2639	1320	2297	0.574227	2639	1741	2297	0.390945	2639	1320	2297	0.574227
LS7	620	DC	4	3	3482	40	9458	35.0296	14354	1.51766	40	0	21247	2.24646	40	0	19291	2.03965	40	0	4000	2000	0.574383	2297	1516	2000	0.3905	2297	1516	2000	0.3905	2297	1000	2000	0.6485
LS7	620	DC	4	4	2000	50	739	2.73704	1472	1.99188	50	0	2880	3.89716	60	10	2909	3.9364	50	0	2297	1741	0.278	2297	1741	2000	0.278	2297	1741	2000	0.278	2297	1741	2000	0.278
LS7	620	DC	5	1	2297	60	206	0.762963	499	2.42233	60	0	1111	5.3932	80	20	460	2.23301	50	-10	2639	1516	0.488899	1516	871	1320	0.488636	1320	871	1149	0.390775	1320	1000	1149	0.278503
LS7	620	DC	5	2	1516	60	69	0.255556	139	2.01449	70	10	192	2.78261	90	30	65	0.942029	80	20	1741	500	0.818602	1320	576	1149	0.64752	1320	1000	1149	0.278503	1516	1000	1149	0.449086
LS7	620	DC	5	3	3482	50	2963	10.9741	3285	1.10867	50	0	6373	2.15086	60	10	2923	0.9865	70	20	4000	2297	0.489087	2297	1516	2000	0.3905	1320	1000	1149	0.278503	1320	660	1149	0.574413
LS7	620	DC	5	4	1320	70	40	0.148148	125	3.125	100	30	121	3.025	100	30	96	2.4	110	40	1516	574	0.713636	1516	1000	1320	0.390909	1516	1149	1320	0.27803	1516	758	1320	0.574242
LS7	620	DC	6	1	2000	80	345	1.27778	623	1.8058	100	20	1040	3.01449	60	-20	313	0.907246	90	10	2297	1516	0.3905	2000	100	1741	1.09133	2297	1516	1741	0.448593	2639	1320	1741	0.757611
LS7	620	DC	6	2	1149	110	37	0.137037	19	0.513514	110	0	27	0.72973	110	0	7	0.189189	110	0	1320	1000	0.278503	2000	1320	1741	0.39058	1741	1320	1516	0.277704	1741	1320	1516	0.277704
LS7	620	DC	6	3	2000	60	1147	4.24815	298	0.259808	100	40	1416	1.23452	90	30	197	0.171752	110	50	2297	1516	0.3905	2000	1516	1741	0.278001	2000	1516	1741	0.278001	2000	1000	1741	0.574383
LS7	620	DC	6	4	2639	110	13	0.0481481	10	0.769231	110	0	23	1.76923	110	0	7	0.538462	110	0	3031	2297	0.278136	2639	2000	2297	0.278189	2000	1516	1741	0.278001	2000	1320	1741	0.39058
LS7	620	DC	7	1	1000	80	157	0.581481	342	2.17834	100	20	517	3.29299	110	30	351	2.23567	110	30	1149	574	0.575	660	500	574	0.278746	660	500	574	0.278746	758	500	574	0.449477
LS7	620	DC	7	2	871	110	3	0.0111111	17	5.66667	110	0	10	3.33333	110	0	1	0.333333	110	0	1000	660	0.390356	758	500	660	0.390909	758	574	660	0.278788	871	500	660	0.562121
LS7	620	DC	7	3	871	70	103	0.381481	142	1.37864	110	40	443	4.30097	110	40	41	0.398058	110	40	1000	758	0.277842	871	574	758	0.391821	871	660	758	0.278364	1000	660	758	0.448549
LS7	620	DC	8	1	871	80	168	0.622222	552	3.28571	100	20	982	5.84524	90	10	596	3.54762	100	20	1000	758	0.277842	871	500	758	0.489446	871	660	758	0.278364	871	574	758	0.391821
LS7	620	DC	8	2	871	110	50	0.185185	174	3.48	110	0	233	4.66	110	0	179	3.58	90	-20	1000	500	0.574053	871	500	758	0.489446	870	660	758	0.277045	758	500	660	0.390909
LS7	620	DC	8	3	1516	60	1944	7.2	6212	3.19547	40	-20	6363	3.27315	60	0	8332	4.28601	70	10	1741	758	0.648417	2000	1149	1741	0.4888	660	500	574	0.278746	660	500	574	0.278746
LS7	620	DC	8	4	758	90	34	0.125926	161	4.73529	110	20	110	3.23529	110	20	110	3.23529	100	10	871	500	0.489446	1516	758	1320	0.574242	758	574	660	0.278788	758	574	660	0.278788
LS8	460	DC	1	1	7464	40	2235	8.27778	2307	1.03221	90	50	7181	3.21298	80	40	5197	2.32528	90	50	9856	6735	0.41814	12992	6735	7464	0.83829	8576	6000	7464	0.345123	11312	5278	7464	0.808414
LS8	460	DC	1	2	7464	40	228	0.844444	139	0.609649	100	60	609	2.67105	90	50	752	3.29825	90	50	8576	6735	0.246651	6735	5278	6000	0.242833	6735	4595	6000	0.356667	8576	5278	6000	0.549667
LS8	460	DC	1	3	6735	40	2675	9.90741	2153	0.80486	100	60	11719	4.38093	80	40	7744	2.89495	50	10	8576	6000	0.38248	11312	6000	6735	0.788716	7464	5278	6735	0.324573	9856	5278	6735	0.679733
LS8	460	DC	1	4	7464	90	200	0.740741	170	0.85	110	20	651	3.255	90	0	631	3.155	80	-10	8576	6000	0.345123	11312	6000	7464	0.711683	7464	6000	6735	0.217372	8576	6735	7464	0.246651
LS8	460	DC	2	1	6000	40	1419	5.25556	1673	1.179	90	50	3293	2.32065	100	60	1983	1.39746	90	50	8576	4595	0.6635	8576	4595	6000	0.6635	7464	5278	6000	0.364333	6735	5278	6000	0.242833
LS8	460	DC	2	2	7464	100	102	0.377778	90	0.882353	110	10	190	1.86275	110	10	109	1.06863	100	0	11312	6735	0.61321	11312	6000	7464	0.711683	8576	6735	7464	0.246651	6000	4595	5278	0.266199
LS8	460	DC	2	3	12992	50	1573	5.82593	1635	1.03942	100	50	3194	2.03051	90	40	1826	1.16084	80	30	17152	11312	0.449507	17152	11312	12992	0.449507	12992	9856	11312	0.277228	14928	11312	12992	0.278325
LS8	460	DC	2	4	12992	100	672	2.48889	127	0.188988	110	10	224	0.333333	110	10	148	0.220238	80	-20	14928	11312	0.278325	12992	9856	11312	0.277228	12992	9856	11312	0.277228	17152	12992	14928	0.278671
LS8	460	DC	3	1	14928	40	3654	13.5333	3649	0.998632	50	10	13007	3.55966	40	0	7827	2.14204	50	10	17152	11312	0.391211	20000	12992	14928	0.469453	17152	11312	12992	0.449507	17152	9856	12992	0.561576
LS8	460	DC	3	2	12992	90	456	1.68889	532	1.16667	80	-10	1340	2.9386	100	10	1028	2.25439	100	10	14928	5278	0.742765	17152	11312	12992	0.449507	17152	11312	12992	0.449507	17152	9856	12992	0.561576
LS8	460	DC	3	3	12992	40	3881	14.3741	7655	1.97243	80	40	13950	3.59443	60	20	6918	1.78253	80	40	17152	11312	0.449507	14928	8576	12992	0.488916	17152	12992	14928	0.278671	17152	12992	14928	0.278671
LS8	460	DC	3	4	11312	70	349	1.29259	393	1.12607	90	20	1139	3.26361	80	10	972	2.7851	90	20	12992	9856	0.277228	11312	7464	11312	0.34017	12992	9856	11312	0.277228	14928	9856	11312	0.448373
LS8	460	DC	4	1	12992	40	2506	9.28148	2211	0.882283	90	50	8717	3.47845	60	20	4742	1.89226	40	0	14928	11312	0.278325	12992	8576	12992	0.339901	20000	14928	17152	0.295709	17152	12992	14928	0.278671
LS8	460	DC	4	2	9856	90	316	1.17037	148	0.468354	110	20	666	2.10759	80	-10	839	2.65506	80	-10	11312	6000	0.538961	11312	7464	9856	0.390422	11312	8576	9856	0.277597	11312	8576	9856	0.277597
LS8	460	DC	4	3	12992	40	2240	8.2963	2186	0.975893	60	20	11258	5.02589	40	0	6434	2.87232	60	20	14928	11312	0.278325	12992	9856	11312	0.277228	11312	8576	9856	0.277597	14928	7464	9856	0.757305
LS8	460	DC	4	4	9856	90	235	0.87037	157	0.668085	110	20	670	2.85106	80	-10	759	3.22979	60	-30	11312	5278	0.612216	11312	8576	9856	0.277597	11312	8576	9856	0.277597	12992	7464	9856	0.560877
LS8	460	DC	5	1	12992	40	2769	10.2556	2667	0.963164	50	10	13448	4.85663	50	10	7416	2.67822	40	0	14928	11312	0.278325	11312	8576	9856	0.277597	11312	8576	9856	0.277597	11312	8576	9856	0.277597
LS8	460	DC	5	2	12992	80	360	1.33333	226	0.627778	90	10	1346	3.73889	80	0	1330	3.69444	60	-20	14928	11312	0.278325	12992	8576	11312	0.390382	12992	9856	11312	0.277228	11312	8576	9856	0.277597
LS8	460	DC	5	3	12992	40	3401	12.5963	3005	0.883564	50	10	13247	3.89503	80	40	7007	2.06028	60	20	14928	11312	0.278325	12992	8576	11312	0.390382	12992	9856	11312	0.277228	11312	7464	9856	0.390422
LS8	460	DC	5	4	11312	60	360	1.33333	224	0.622222	60	0	1150	3.19444	80	20	1132	3.14444	80	20	14928	8576	0.561528	11312	7464	9856	0.390422	11312	8576	9856	0.277597	11312	7464	9856	0.390422
LS8	460	DC	6	1	14928	40	1463	5.41852	1841	1.25837	70	30	5348	3.6555	60	20	3419	2.33698	50	10	17152	6000	0.747053	17152	11312	14928	0.391211	17152	12992	14928	0.278671	12992	7464	11312	0.488685
LS8	460	DC	6	2	7464	90	100	0.37037	98	0.98	100	10	379	3.79	80	-10	496	4.96	80	-10	8576	6000	0.345123	11312	8576	9856	0.277597	12992	9856	11312	0.277228	11312	7464	9856	0.390422
LS8	460	DC	6	3	14928	50	1591	5.89259	1622	1.01948	80	30	5621	3.533	70	20	3949	2.48209	50	0	17152	12992	0.278671	17152	12992	14928	0.278671	20000	12992	14928	0.469453	12992	8576	11312	0.390382
LS8	460	DC	6	4	12992	90	111	0.411111	124	1.11712	110	20	378	3.40541	90	0	457	4.11712	60	-30	14928	11312	0.278325	17152	12992	14928	0.278671	14928	11312	12992	0.278325	12992	7464	11312	0.488685
LS8	460	DC	7	1	9856	60	1025	3.7963	1317	1.28488	100	40	2324	2.26732	90	30	1636	1.5961	100	40	11312	8576	0.277597	12992	6735	9856	0.634842	9856	7464	8576	0.278918	11312	8576	9856	0.277597
LS8	460	DC	7	2	14928	90	42	0.155556	77	1.83333	110	20	118	2.80952	110	20	127	3.02381	100	10	17152	12992	0.278671	11312	8576	9856	0.277597	11312	7464	9856	0.390422	9856	7464	8576	0.278918
LS8	460	DC	7	3	14928	70	938	3.47407	1136	1.21109	100	30	1892	2.01706	90	20	1657	1.76652	100	30	17152	12992	0.278671	11312	8576	9856	0.277597	11312	8576	9856	0.277597	17152	7464	12992	0.74569
LS8	460	DC	7	4	9856	100	443	1.64074	69	0.155756	90	-10	119	0.268623	110	10	122	0.275395	110	10	11312	6000	0.538961	11312	8576	9856	0.277597	11312	8576	9856	0.277597	17152	11312	12992	0.449507
LS8	460	DC	8	1	14928	50	1921	7.11481	1763	0.917751	80	30	5142	2.67673	90	40	3590	1.86882	50	0	17152	9856	0.488746	20000	14928	17152	0.295709	20000	14928	17152	0.295709	20000	14928	17152	0.295709
LS8	460	DC	8	2	14928	50	211	0.781481	213	1.00948	80	30	624	2.95735	100	50	643	3.04739	100	50	17152	11312	0.391211	17152	12992	14928	0.278671	17152	12992	14928	0.278671	17152	12992	14928	0.278671
LS8	460	DC	8	3	12992	40	1818	6.73333	2019	1.11056	80	40	6597	3.62871	80	40	5006	2.75358	50	10	17152	11312	0.449507	17152	12992	14928	0.278671	14928	11312	12992	0.278325	14928	8576	12992	0.488916
LS8	460	DC	8	4	11312	90	167	0.618519	146	0.874251	100	10	493	2.9521	90	0	681	4.07784	80	-10	14928	8576	0.561528	17152	12992	14928	0.278671	17152	12992	14928	0.278671	20000	14928	17152	0.295709
LS9	410	DC	1	1	2000	100	3852	14.2667	1741	0.451973	90	-10	4545	1.17991	100	0	1943	0.504413	100	0	2297	1320	0.4885	3031	2297	2639	0.278136	4000	3031	3482	0.278288	5278	3031	3482	0.645319
LS9	410	DC	1	2	3482	110	469	1.73704	219	0.466951	110	0	303	0.646055	110	0	397	0.846482	110	0	4000	3031	0.278288	4595	3482	4000	0.27825	4595	3482	4000	0.27825	5278	3482	4000	0.449
LS9	410	DC	1	3	2639	70	3920	14.5185	2209	0.56352	80	10	5088	1.29796	90	20	2613	0.666582	110	40	3031	2297	0.278136	2297	1741	2000	0.278	2639	2000	2297	0.278189	2639	1149	2297	0.648672
LS9	410	DC	1	4	3031	110	337	1.24815	193	0.5727	110	0	351	1.04154	110	0	341	1.01187	110	0	3482	2639	0.278126	3031	2297	2639	0.278136	4000	3031	3482	0.278288	3482	2297	3031	0.39096
LS9	410	DC	2	1	2297	90	1475	5.46296	1170	0.79322	100	10	1922	1.30305	110	20	2688	1.82237	110	20	2639	1516	0.488899	3482	2639	3031	0.278126	3482	2000	3031	0.488948	2297	1741	2000	0.278
LS9	410	DC	2	2	2000	110	129	0.477778	96	0.744186	110	0	130	1.00775	110	0	105	0.813953	110	0	2297	1741	0.278	2297	1741	2000	0.278	2297	1741	2000	0.278	2297	1741	2000	0.278
LS9	410	DC	2	3	2639	80	1804	6.68148	1284	0.711752	110	30	2433	1.34867	110	30	2730	1.5133	110	30	3031	1741	0.488822	4000	2639	3482	0.390867	4595	3031	3482	0.449167	5278	3031	3482	0.645319
LS9	410	DC	2	4	3031	110	135	0.5	104	0.77037	110	0	164	1.21481	110	0	97	0.718519	110	0	3482	2639	0.278126	3482	2639	3031	0.278126	3482	2639	3031	0.278126	3482	2639	3031	0.278126
LS9	410	DC	3	1	9856	50	5074	18.7926	1889	0.37229	50	0	7232	1.42531	80	30	3218	0.634214	90	40	11312	6735	0.464387	9856	7464	8576	0.278918	9856	7464	8576	0.278918	11312	7464	8576	0.448694
LS9	410	DC	3	2	4595	100	754	2.79259	278	0.3687	110	10	750	0.994695	80	-20	621	0.823607	110	10	5278	3031	0.48901	5278	4000	4595	0.278128	8576	6735	7464	0.246651	8576	3482	7464	0.682476
LS9	410	DC	3	3	9856	60	5083	18.8259	2192	0.431241	90	30	7758	1.52626	70	10	4125	0.811529	80	20	11312	6735	0.464387	12992	7464	9856	0.560877	12992	9856	11312	0.277228	12992	8576	11312	0.390382
LS9	410	DC	3	4	9856	90	621	2.3	303	0.487923	110	20	623	1.00322	80	-10	501	0.806763	70	-20	11312	7464	0.390422	11312	8576	9856	0.277597	17152	12992	14928	0.278671	11312	8576	9856	0.277597
LS9	410	DC	4	1	14928	40	2653	9.82593	1529	0.576329	60	20	2807	1.05805	70	30	1912	0.720694	70	30	17152	11312	0.391211	17152	11312	14928	0.391211	12992	9856	11312	0.277228	17152	9856	11312	0.644979
LS9	410	DC	4	2	9856	100	299	1.10741	157	0.525084	110	10	186	0.622074	110	10	228	0.762542	110	10	12992	8576	0.448052	12992	8576	9856	0.448052	12992	9856	11312	0.277228	12992	9856	11312	0.277228
LS9	410	DC	4	3	14928	40	3130	11.5926	2098	0.670288	90	50	2960	0.945687	70	30	2596	0.829393	60	20	17152	11312	0.391211	20000	12992	14928	0.469453	17152	11312	14928	0.391211	17152	12992	14928	0.278671
LS9	410	DC	4	4	14928	110	268	0.992593	209	0.779851	110	0	208	0.776119	110	0	198	0.738806	100	-10	17152	12992	0.278671	20000	11312	14928	0.581994	17152	12992	14928	0.278671	17152	11312	14928	0.391211
LS9	410	DC	5	1	11312	50	3421	12.6704	1673	0.489038	50	0	3889	1.1368	80	30	2031	0.593686	70	20	12992	6735	0.553129	17152	12992	14928	0.278671	17152	12992	14928	0.278671	17152	9856	14928	0.488746
LS9	410	DC	5	2	14928	80	664	2.45926	251	0.378012	70	-10	378	0.569277	70	-10	298	0.448795	110	30	17152	9856	0.488746	17152	12992	14928	0.278671	14928	11312	12992	0.278325	17152	9856	12992	0.561576
LS9	410	DC	5	3	12992	50	4120	15.2593	2092	0.507767	50	0	4206	1.02087	80	30	2517	0.610922	70	20	14928	6735	0.630619	17152	12992	14928	0.278671	17152	12992	14928	0.278671	17152	9856	14928	0.488746
LS9	410	DC	5	4	11312	60	520	1.92593	287	0.551923	70	10	381	0.732692	90	30	241	0.463462	90	30	12992	8576	0.390382	17152	12992	14928	0.278671	17152	12992	14928	0.278671	17152	12992	14928	0.278671
LS9	410	DC	6	1	14928	40	1773	6.56667	1204	0.679075	110	70	2232	1.25888	80	40	1387	0.78229	80	40	17152	9856	0.488746	12992	7464	11312	0.488685	12992	9856	11312	0.277228	12992	9856	11312	0.277228
LS9	410	DC	6	2	11312	100	195	0.722222	134	0.687179	110	10	176	0.902564	110	10	100	0.512821	100	0	12992	6000	0.618105	17152	12992	14928	0.278671	17152	12992	14928	0.278671	17152	12992	14928	0.278671
LS9	410	DC	6	3	11312	50	2024	7.4963	1339	0.661561	70	20	2689	1.32856	100	50	1573	0.777174	80	30	12992	8576	0.390382	12992	8576	11312	0.390382	11312	8576	9856	0.277597	17152	8576	9856	0.87013
LS9	410	DC	6	4	11312	90	173	0.640741	118	0.682081	110	20	203	1.17341	100	10	125	0.722543	110	20	12992	9856	0.277228	12992	9856	11312	0.277228	12992	9856	11312	0.277228	12992	9856	11312	0.277228
LS9	410	DC	7	1	11312	100	907	3.35926	821	0.905182	100	0	1145	1.2624	110	10	873	0.962514	110	10	12992	7464	0.488685	12992	8576	11312	0.390382	11312	8576	9856	0.277597	12992	8576	9856	0.448052
LS9	410	DC	7	2	11312	110	108	0.4	85	0.787037	110	0	79	0.731481	110	0	68	0.62963	110	0	12992	9856	0.277228	11312	8576	9856	0.277597	12992	9856	11312	0.277228	11312	8576	9856	0.277597
LS9	410	DC	7	3	12992	80	1097	4.06296	908	0.827712	110	30	1082	0.986326	90	10	885	0.806746	100	20	14928	11312	0.278325	17152	9856	12992	0.561576	14928	11312	12992	0.278325	14928	8576	12992	0.488916
LS9	410	DC	7	4	12992	110	71	0.262963	97	1.3662	110	0	85	1.19718	110	0	56	0.788732	110	0	14928	11312	0.278325	12992	8576	12992	0.339901	17152	12992	14928	0.278671	17152	12992	14928	0.278671
LS9	410	DC	8	1	12992	50	1838	6.80741	1509	0.821001	110	60	2584	1.40588	90	40	1160	0.631121	90	40	14928	9856	0.390394	14928	11312	12992	0.278325	12992	9856	11312	0.277228	12992	9856	11312	0.277228
LS9	410	DC	8	2	9856	70	247	0.914815	301	1.21862	100	30	197	0.797571	90	20	326	1.31984	100	30	11312	7464	0.390422	12992	9856	11312	0.277228	17152	12992	14928	0.278671	17152	12992	14928	0.278671
LS9	410	DC	8	3	12992	40	2155	7.98148	2081	0.965661	100	60	2907	1.34896	60	20	1631	0.756845	90	50	14928	7464	0.574507	14928	11312	12992	0.278325	17152	12992	14928	0.278671	12992	7464	11312	0.488685
LS9	410	DC	8	4	14928	80	244	0.903704	288	1.18033	70	-10	231	0.946721	90	10	226	0.92623	100	20	17152	12992	0.278671	17152	12992	14928	0.278671	17152	12992	14928	0.278671	14928	11312	12992	0.278325
LS10	480	DC	1	1	2297	40	2433	9.01111	3207	1.31813	60	20	4072	1.67365	80	40	2852	1.17222	60	20	3031	1516	0.659556	2639	1741	2297	0.390945	2639	2000	2297	0.278189	3031	2000	2297	0.448846
LS10	480	DC	1	2	4000	100	1171	4.33704	428	0.3655	110	10	562	0.479932	110	10	262	0.22374	110	10	6000	3482	0.6295	5278	3031	4000	0.56175	5278	3031	4000	0.56175	6000	4000	4595	0.435256
LS10	480	DC	1	3	8576	40	2930	10.8519	4780	1.6314	40	0	5976	2.03959	60	20	3076	1.04983	90	50	11312	6735	0.533699	11312	7464	8576	0.448694	11312	8576	8576	0.31903	8576	5278	7464	0.441854
LS10	480	DC	1	4	9856	90	256	0.948148	410	1.60156	90	0	551	2.15234	100	10	301	1.17578	110	20	11312	8576	0.277597	4000	2297	3482	0.489087	3031	2278	2639	0.285335	3031	1741	2639	0.488822
LS10	480	DC	2	1	6000	40	2450	9.07407	3397	1.38653	40	0	3785	1.5449	50	10	1762	0.719184	80	40	7464	4595	0.478167	9856	6000	6735	0.572532	7464	6000	6735	0.217372	11312	6735	6735	0.679584
LS10	480	DC	2	2	6735	80	348	1.28889	680	1.95402	90	10	691	1.98563	90	10	194	0.557471	100	20	7464	4595	0.425984	8576	6000	6735	0.38248	8576	5278	6735	0.489681	9856	6000	6735	0.572532
LS10	480	DC	2	3	6735	40	4380	16.2222	7728	1.76438	40	0	8275	1.88927	50	10	2201	0.502511	60	20	7464	4000	0.514328	9856	6000	6735	0.572532	9856	5278	6735	0.679733	9856	6000	6735	0.572532
LS10	480	DC	2	4	7464	100	365	1.35185	668	1.83014	100	0	591	1.61918	100	0	176	0.482192	100	0	8576	3031	0.742899	6735	5278	6000	0.242833	6735	5278	6000	0.242833	6735	5278	6000	0.242833
LS10	480	DC	3	1	8576	40	2315	8.57407	3590	1.55076	40	0	4125	1.78186	70	30	2051	0.885961	60	20	9856	6735	0.363923	9856	6735	8576	0.363923	9856	7464	8576	0.278918	9856	6735	8576	0.363923
LS10	480	DC	3	2	7464	90	436	1.61481	808	1.85321	90	0	1036	2.37615	70	-20	190	0.43578	80	-10	8576	6735	0.246651	9856	6000	7464	0.516613	9856	6735	7464	0.41814	8576	5278	7464	0.441854
LS10	480	DC	3	3	9856	40	4338	16.0667	7834	1.8059	40	0	10567	2.43592	50	10	2147	0.494929	60	20	11312	6735	0.464387	11312	7464	9856	0.390422	11312	7464	9856	0.390422	12992	8576	9856	0.448052
LS10	480	DC	3	4	8576	100	374	1.38519	866	2.31551	90	-10	1121	2.99733	100	0	223	0.596257	100	0	9856	6735	0.363923	9856	6735	8576	0.363923	9856	4595	8576	0.613456	9856	4595	8576	0.613456
LS10	480	DC	4	1	6000	50	2763	10.2333	3248	1.17553	50	0	4028	1.45784	70	20	2824	1.02208	70	20	6735	4000	0.455833	7464	5278	6000	0.364333	6735	5278	6000	0.242833	6000	4000	5278	0.378931
LS10	480	DC	4	2	7464	100	392	1.45185	467	1.19133	90	-10	499	1.27296	90	-10	277	0.706633	110	10	8576	4000	0.613076	9856	6735	7464	0.41814	8576	6735	7464	0.246651	8576	5278	7464	0.441854
LS10	480	DC	4	3	6735	40	4272	15.8222	5175	1.21138	40	0	5657	1.3242	80	40	3107	0.727294	70	30	7464	4000	0.514328	7464	6000	6735	0.217372	7464	5278	6735	0.324573	6735	4000	6000	0.455833
LS10	480	DC	4	4	7464	90	380	1.40741	461	1.21316	90	0	498	1.31053	90	0	316	0.831579	110	20	8576	6735	0.246651	8576	5278	7464	0.441854	8576	6735	7464	0.246651	7464	4000	6735	0.514328
LS10	480	DC	5	1	4000	40	6571	24.337	6087	0.926343	40	0	7620	1.15964	60	20	3943	0.600061	70	30	4595	2639	0.489	7464	4595	5278	0.543577	6000	4595	5278	0.266199	9856	6000	6735	0.572532
LS10	480	DC	5	2	4595	70	1131	4.18889	852	0.753316	80	10	893	0.789567	100	30	467	0.412909	100	30	5278	2639	0.57432	4595	3482	4000	0.27825	5278	3482	4000	0.449	5278	4000	4595	0.278128
LS10	480	DC	5	3	7464	40	9771	36.1889	8337	0.853239	40	0	9197	0.941255	70	30	5013	0.513049	70	30	8576	3482	0.682476	9856	6735	7464	0.41814	8576	6735	7464	0.246651	8576	6735	7464	0.246651
LS10	480	DC	5	4	8576	70	1072	3.97037	833	0.777052	100	30	834	0.777985	90	20	423	0.39459	100	30	9856	6000	0.449627	11312	8576	9856	0.277597	12992	7464	9856	0.560877	11312	8576	9856	0.277597
LS10	480	DC	6	1	9856	40	6277	23.2481	7719	1.22973	40	0	9961	1.5869	60	20	4503	0.717381	80	40	11312	5278	0.612216	11312	8576	9856	0.277597	11312	7464	9856	0.390422	9856	5278	8576	0.533815
LS10	480	DC	6	2	8576	70	888	3.28889	1381	1.55518	50	-20	1467	1.65203	80	10	459	0.516892	100	30	9856	6735	0.363923	9856	7464	8576	0.278918	11312	7464	8576	0.448694	9856	5278	8576	0.533815
LS10	480	DC	6	3	9856	40	8172	30.2667	10826	1.32477	40	0	13280	1.62506	80	40	4738	0.579785	60	20	11312	5278	0.612216	11312	5278	9856	0.612216	11312	8576	9856	0.277597	12992	7464	9856	0.560877
LS10	480	DC	6	4	8576	70	851	3.15185	1294	1.52056	70	0	1386	1.62867	90	20	496	0.582844	90	20	9856	6735	0.363923	8576	6000	7464	0.345123	8576	6735	7464	0.246651	9856	6735	7464	0.41814
LS10	480	DC	7	1	2639	40	7924	29.3481	6200	0.782433	40	0	7897	0.996593	70	30	3833	0.48372	60	20	3031	1320	0.648352	4000	2000	2639	0.757863	3031	2000	2639	0.390678	3031	2000	2639	0.390678
LS10	480	DC	7	2	2297	100	2551	9.44815	2282	0.894551	80	-20	2585	1.01333	100	0	454	0.177969	100	0	2639	1741	0.390945	2639	2000	2297	0.278189	4595	2297	3031	0.758166	4595	3482	4000	0.27825
LS10	480	DC	7	3	2297	40	14646	54.2444	15014	1.02513	40	0	17271	1.17923	40	0	4793	0.327257	40	0	2639	1516	0.488899	4000	2639	3031	0.449027	3482	2297	3031	0.39096	3031	2000	2639	0.390678
LS10	480	DC	7	4	6000	70	2470	9.14815	2341	0.947773	100	30	2671	1.08138	100	30	511	0.206883	110	40	7464	5278	0.364333	4000	2297	3031	0.561861	3482	2297	3031	0.39096	4000	2639	3031	0.449027
LS10	480	DC	8	1	7464	40	19931	73.8185	20428	1.02494	40	0	24923	1.25046	60	20	16254	0.815514	40	0	8576	4595	0.53336	11312	4595	7464	0.89992	8576	6000	7464	0.345123	9856	5278	7464	0.613344
LS10	480	DC	8	3	6000	90	357	1.32222	1257	3.52101	60	-30	1219	3.41457	60	-30	154	0.431373	90	0	6735	4595	0.356667	7464	6000	6735	0.217372	7464	6000	6735	0.217372	8576	5278	6735	0.489681
LS10	480	DC	8	4	9856	40	8788	32.5481	22908	2.60674	40	0	31201	3.55041	40	0	12916	1.46973	40	0	11312	6000	0.538961	11312	5278	9856	0.612216	11312	8576	9856	0.277597	11312	8576	9856	0.277597
